# Supplementary material for: Missense variants in CMS22 patients reveal that PREPL has both enzymatic and nonenzymatic functions
Source: JCI Insight. 2024 Sep 10;9(17):e179276. doi: 10.1172/jci.insight.179276 (PMC11385081; doi:10.1172/jci.insight.179276)
Supplement: Supporting data values [file jciinsight-9-179276-s074.xlsx]

## Sheet: Fig 1B
WT	p.Ser559Ala	p.Arg243Cys	p.Ile412Arg	p.Arg647Gln
100	0	108	94	225
100	0	113	65	359.647
100	0	96	82	139
100	0	116.453	134.825	150.253

## Sheet: Fig 1C
	WT	p.Ser559Ala	p.Arg243Cys	p.Arg647Gln
Replicate 1	1.32	1.83	1.49	2.06
Replicate 2	1.39	1.85	0.525	1.99
Replicate 3	1.19	1.54	1.84	0.904

## Sheet: Fig 1D
TIME	WT	p.Ser559Ala	p.Arg243Cys	p.Arg647Gln			WT	p.Ser559Ala	p.Arg243Cys	p.Arg647Gln
1	827.667	323	638	27.6667		Replicate 1	73.0474	4.69189	79.2283	34.2761
2	804	459	743	140.667		Replicate 2	109.571	3.12418	130.923	49.4475
3	865.333	423.667	862.333	152		Replicate 3	117.382	0.112381	97.7711	47.7056
4	992.333	460	863.333	132
5	861.333	349	811	140
6	953	431.333	872.667	175.667
7	1043	396.333	995	183
8	1048.33	376	986	181.667
9	1125	359.333	1054.33	247.333
10	1177.33	299.667	1127.67	272.333
11	1299.67	350	1317.67	392.667
12	1451.33	316.667	1414	388.333
13	1598	325.667	1671	548.667
14	1620.67	435.333	1782.33	537
15	1905.67	450	1943.33	655.333
16	2057.67	336	2168.67	706.333
17	2214.67	440.667	2263.33	828.333
18	2362.33	384.333	2533.67	882
19	2620.33	357.333	2657.33	1068.67
20	2750	504.667	2876.67	1150
21	2809	454.667	2930.33	1065.67
22	2948	410	3030.67	1161.67
23	3113.33	513.333	3300.67	1252.67
24	3180.67	424.667	3360.33	1212.33
25	3225.33	432.333	3388	1300.67
26	3435.33	424.333	3520.67	1270.33
27	3530	417.333	3611.67	1340
28	3556	444.667	3738	1385
29	3741.33	466	3914.33	1427
30	3794.33	466	3959	1493
31	3938.33	468	4108.33	1488
32	3972	502.333	4255.33	1550.67
33	4115	452.667	4265.33	1499.67
34	4096.33	434.667	4332	1484.33
35	4307	466.333	4373	1547.67
36	4405.67	506.333	4590.33	1591
37	4404	413	4586.67	1638
38	4472.67	466	4665.67	1540.67
39	4576.67	431.333	4721.33	1664.33
40	4634	440.667	4807	1594
41	4706.33	503.667	4728	1618.67
42	4839.33	410	4909.33	1708.67
43	4868.67	511.333	5043.33	1694.67
44	4882.67	551.333	5006.67	1710.33
45	4959.33	555.667	5113.67	1755.67
46	4963.33	565	5132.67	1742
47	5038.33	555.333	5229.33	1845.67
48	5204.67	583	5209.67	1821
49	5172.33	541.333	5182.67	1785
50	5147	609	5328.67	1829.67
51	5289.67	608.333	5306	1806.33
52	5180	504	5381.33	1772.33
53	5317.33	601	5464.67	1875
54	5171.33	600	5538.67	1851
55	5339.67	547.333	5438	1804.33
56	5430.33	542.667	5531.67	1762.67
57	5386.33	623.333	5513.33	1804.67
58	5469.33	747.333	5588.67	1926.33
59	5582.33	616	5702	1873
60	5509.33	667.333	5650	1889
61	5519.33	630.667	5538.33	1854
62	5582.67	603.333	5660	1867.33
63	5715.67	687.667	5791	1903.67
64	5621	645	5663	1916.67
65	5641.67	627	5710	1906.67
66	5694	691.667	5750	1875
67	5706	605.333	5719	1851.67
68	5709	656.333	5790.33	1911.33
69	5715	714	5818.67	1887.67
70	5801.33	723.667	5758.67	1885.67

## Sheet: Fig 2A
WT		p.Ser559Ala		p.Arg243Cys		p.Ile412Arg		p.Arg647Gln
Volume (mL)	Absorbance 280nm (mAU)	Volume (mL)	Absorbance 280nm (mAU)	Volume (mL)	Absorbance 280nm (mAU)	Volume (mL)	Absorbance 280nm (mAU)	Volume (mL)	Absorbance 280nm (mAU)
0	4.23973	0	1.20108	0	0.806834	0	0.131221	0	0.051903
0.004059	4.19804	0.004066	-0.004641	0.001922	0.826181	0.000833	0.645888	0.000833	0.063594
0.008125	4.20148	0.008125	-0.004146	0.003844	0.832404	0.001665	0.778091	0.001666	0.071174
0.012192	4.20402	0.012191	-0.005766	0.005765	0.828645	0.002498	0.780227	0.002499	0.073612
0.016251	4.20518	0.01625	-0.006912	0.007687	0.824024	0.003331	0.783394	0.003332	0.075558
0.020317	4.20578	0.020317	-0.00662	0.009609	0.820879	0.004164	0.78497	0.004165	0.076296
0.024376	4.20139	0.024376	-0.005428	0.01153	0.819878	0.004997	0.784008	0.004998	0.076862
0.028442	4.19937	0.028442	-0.005498	0.013453	0.819185	0.00583	0.783358	0.005831	0.077583
0.032501	4.19934	0.032509	-0.007613	0.015374	0.817505	0.006662	0.779235	0.006664	0.078106
0.036568	4.19783	0.036567	-0.007618	0.017296	0.815567	0.007495	0.773966	0.007497	0.077901
0.040627	4.19856	0.040634	-0.005436	0.019217	0.81372	0.008328	0.765913	0.008329	0.078038
0.044693	4.20386	0.044693	-0.004469	0.02114	0.809925	0.009161	0.757405	0.009163	0.078167
0.048752	4.20437	0.048759	-0.002456	0.023061	0.807848	0.009994	0.747489	0.009996	0.0776
0.052818	4.20222	0.052818	-0.001371	0.024983	0.806573	0.010827	0.735765	0.010829	0.07674
0.056877	4.20102	0.056884	-0.000588	0.026905	0.806075	0.01166	0.721636	0.011662	0.07654
0.060944	4.19792	0.060943	-0.002183	0.028826	0.805444	0.012492	0.70728	0.012495	0.076248
0.065002	4.19349	0.06501	-0.002597	0.030748	0.804713	0.013325	0.695415	0.013327	0.075467
0.069069	4.19422	0.069069	-0.001519	0.03267	0.802426	0.014158	0.68411	0.01416	0.075841
0.073128	4.19627	0.073135	-0.002458	0.034592	0.799216	0.014991	0.671316	0.014993	0.076422
0.077194	4.19673	0.077194	-0.003739	0.036513	0.79283	0.015824	0.656642	0.015826	0.076143
0.081253	4.20079	0.08126	-0.004463	0.038435	0.788912	0.016657	0.639082	0.016659	0.074758
0.08532	4.20304	0.085319	-0.006092	0.040357	0.785746	0.01749	0.619185	0.017492	0.074192
0.089378	4.20593	0.089386	-0.007572	0.042279	0.780955	0.018322	0.598105	0.018325	0.07446
0.093445	4.20961	0.093445	-0.006992	0.0442	0.773188	0.019155	0.574776	0.019158	0.074686
0.097511	4.21005	0.097511	-0.00622	0.046122	0.762503	0.019988	0.551702	0.019991	0.074856
0.10157	4.2111	0.10157	-0.00462	0.048044	0.751541	0.020821	0.528323	0.020824	0.074167
0.105637	4.21181	0.105636	-0.006732	0.049966	0.737688	0.021654	0.505918	0.021657	0.073465
0.109695	4.21628	0.109695	-0.009045	0.051888	0.723427	0.022487	0.482129	0.02249	0.071399
0.113762	4.21878	0.113762	-0.012797	0.053809	0.707727	0.023319	0.45907	0.023323	0.07015
0.117821	4.22287	0.117828	-0.016497	0.055731	0.693029	0.024152	0.433895	0.024156	0.069546
0.121887	4.23005	0.121887	-0.021852	0.057653	0.679562	0.024985	0.41036	0.024989	0.068689
0.125946	4.23271	0.125953	-0.02768	0.059575	0.66724	0.025818	0.38789	0.025822	0.068725
0.130013	4.23455	0.130012	-0.032694	0.061496	0.653337	0.026651	0.364629	0.026654	0.068485
0.134071	4.23339	0.134079	-0.036437	0.063418	0.640667	0.027484	0.343681	0.027487	0.067121
0.138138	4.23563	0.138138	-0.038486	0.06534	0.631386	0.028316	0.325505	0.02832	0.066656
0.142197	4.23492	0.142204	-0.043611	0.067262	0.621017	0.029149	0.309105	0.029153	0.066729
0.146263	4.2361	0.146263	-0.046658	0.069183	0.612913	0.029982	0.292653	0.029986	0.066857
0.150322	4.23719	0.150329	-0.047909	0.071105	0.603713	0.030815	0.278723	0.030819	0.067369
0.154388	4.24112	0.154388	-0.051768	0.073027	0.593106	0.031648	0.266303	0.031652	0.068007
0.158447	4.24503	0.158455	-0.055323	0.074949	0.584333	0.032481	0.255483	0.032485	0.068823
0.162514	4.24656	0.162513	-0.056448	0.07687	0.579916	0.033314	0.242274	0.033318	0.069444
0.166573	4.24987	0.16658	-0.054397	0.078792	0.578556	0.034146	0.226893	0.034151	0.069895
0.170639	4.25168	0.170639	-0.055485	0.080714	0.581579	0.034979	0.211616	0.034984	0.070035
0.174698	4.24959	0.174705	-0.053354	0.082635	0.590602	0.035812	0.196036	0.035817	0.069857
0.178764	4.25018	0.178764	-0.052902	0.084558	0.602157	0.036645	0.182375	0.03665	0.070223
0.182831	4.25181	0.182831	-0.051681	0.086479	0.611946	0.037478	0.171329	0.037483	0.070473
0.18689	4.25397	0.186889	-0.054248	0.088401	0.623444	0.038311	0.161814	0.038316	0.070355
0.190956	4.25528	0.190956	-0.056497	0.090322	0.633439	0.039144	0.151449	0.039149	0.069679
0.195015	4.25589	0.195015	-0.056633	0.092244	0.643534	0.039976	0.143331	0.039981	0.068455
0.199081	4.25374	0.199081	-0.053982	0.094166	0.653789	0.040809	0.136046	0.040814	0.06869
0.20314	4.25227	0.203148	-0.050204	0.096088	0.65931	0.041642	0.128496	0.041648	0.06945
0.207207	4.25074	0.207206	-0.051052	0.09801	0.658312	0.042475	0.121414	0.042481	0.069653
0.211266	4.25114	0.211273	-0.049576	0.099931	0.652568	0.043308	0.115299	0.043314	0.070242
0.215332	4.2503	0.215332	-0.049054	0.101853	0.642811	0.044141	0.10864	0.044146	0.070678
0.219391	4.24937	0.219398	-0.048687	0.103775	0.627825	0.044973	0.102107	0.044979	0.070247
0.223457	4.24718	0.223457	-0.050552	0.105697	0.612989	0.045806	0.095538	0.045812	0.069679
0.227516	4.24554	0.227524	-0.048024	0.107618	0.599993	0.046639	0.089583	0.046645	0.067732
0.231583	4.24458	0.231582	-0.046529	0.10954	0.588036	0.047472	0.083535	0.047478	0.06585
0.235642	4.24254	0.235649	-0.045976	0.111462	0.578853	0.048305	0.076895	0.048311	0.064742
0.239708	4.13509	0.239708	-0.048983	0.113384	0.56942	0.049138	0.06888	0.049144	0.064945
0.243767	0.002169	0.243774	-0.052284	0.115305	0.560957	0.049971	0.061532	0.049977	0.064227
0.247833	0.001992	0.247833	-0.053071	0.117227	0.558638	0.050803	0.054986	0.05081	0.063936
0.251892	0.000291	0.251899	-0.051304	0.119149	0.559448	0.051636	0.048457	0.051643	0.061571
0.255959	-0.001948	0.255958	-0.054101	0.121071	0.557341	0.052469	0.041233	0.052476	0.058468
0.260017	-0.001829	0.260025	-0.051985	0.122993	0.556221	0.053302	0.035592	0.053309	0.055809
0.264084	-0.008097	0.264084	-0.051351	0.124914	0.558145	0.054135	0.0311	0.054142	0.055032
0.26815	-0.010729	0.26815	-0.051193	0.126836	0.557434	0.054968	0.027079	0.054975	0.054608
0.272209	-0.010246	0.272209	-0.054691	0.128758	0.55572	0.055801	0.02214	0.055808	0.054449
0.276276	-0.008084	0.276275	-0.055124	0.13068	0.552961	0.056633	0.017223	0.056641	0.05417
0.280335	-0.008493	0.280334	-0.055676	0.132601	0.548364	0.057466	0.011787	0.057473	0.052945
0.284401	-0.004401	0.284401	-0.055331	0.134523	0.548906	0.058299	0.006878	0.058306	0.052123
0.28846	-0.002614	0.288467	-0.054757	0.136445	0.547306	0.059132	0.001616	0.059139	0.050626
0.292526	-0.002124	0.292526	-0.054919	0.138367	0.54743	0.059965	-0.00175	0.059972	0.048285
0.296585	-0.000934	0.296592	-0.05089	0.140288	0.545541	0.060798	-0.005458	0.060805	0.046901
0.300652	-0.004195	0.300651	-0.05039	0.14221	0.543535	0.06163	-0.009999	0.061638	0.04567
0.30471	-0.004317	0.304718	-0.052331	0.144132	0.539775	0.062463	-0.014718	0.062471	0.043829
0.308777	-0.005208	0.308777	-0.053964	0.146053	0.535407	0.063296	-0.021999	0.063304	0.041421
0.312836	-0.005624	0.312843	-0.054023	0.147975	0.528562	0.064129	-0.029552	0.064137	0.039741
0.316902	-0.005165	0.316902	-0.058108	0.149897	0.520124	0.064962	-0.035072	0.06497	0.038089
0.320961	-0.002504	0.320968	-0.060809	0.151819	0.513864	0.065795	-0.03817	0.065803	0.036879
0.325028	-0.001287	0.325027	-0.061179	0.15374	0.509733	0.066628	-0.040257	0.066636	0.036775
0.329086	-0.001947	0.329094	-0.061787	0.155663	0.504749	0.06746	-0.043073	0.067469	0.036749
0.333153	-0.00173	0.333152	-0.063382	0.157584	0.496344	0.068293	-0.044684	0.068302	0.035881
0.337212	-0.003354	0.337219	-0.06393	0.159506	0.490985	0.069126	-0.045616	0.069135	0.035091
0.341278	-0.002411	0.341278	-0.06396	0.161427	0.483389	0.069959	-0.045908	0.069968	0.033365
0.345337	-0.004037	0.345344	-0.063159	0.163349	0.477596	0.070792	-0.047275	0.070801	0.030861
0.349403	-0.0024	0.349403	-0.060624	0.165271	0.472247	0.071625	-0.047585	0.071633	0.028989
0.35347	-0.004119	0.35347	-0.057511	0.167193	0.468414	0.072457	-0.049365	0.072466	0.029406
0.357529	-0.002071	0.357528	-0.049581	0.169115	0.463791	0.07329	-0.051326	0.073299	0.029774
0.361595	-0.000607	0.361595	-0.030325	0.171036	0.462047	0.074123	-0.051894	0.074133	0.029642
0.365654	-0.000556	0.365661	0.002019	0.172958	0.460015	0.074956	-0.050991	0.074966	0.02885
0.36972	0.001276	0.36972	0.046075	0.17488	0.454426	0.075789	-0.050018	0.075798	0.027143
0.373779	0.003587	0.373787	0.106105	0.176802	0.451881	0.076622	-0.049392	0.076631	0.024774
0.377846	0.004894	0.377845	0.168698	0.178723	0.44961	0.077455	-0.048742	0.077464	0.022828
0.381905	0.003761	0.381912	0.2279	0.180645	0.445617	0.078287	-0.0486	0.078297	0.021518
0.385971	0.004891	0.385971	0.288468	0.182567	0.44387	0.07912	-0.049647	0.07913	0.020532
0.39003	0.008359	0.390037	0.3381	0.184489	0.441464	0.079953	-0.050128	0.079963	0.021454
0.394096	0.011744	0.394096	0.380021	0.18641	0.439484	0.080786	-0.05055	0.080796	0.02298
0.398155	0.027974	0.398163	0.414041	0.188332	0.44004	0.081619	-0.051347	0.081629	0.023781
0.402222	0.055967	0.402221	0.443205	0.190254	0.43901	0.082452	-0.051764	0.082462	0.023739
0.406281	0.106505	0.406288	0.458606	0.192176	0.4363	0.083284	-0.051268	0.083295	0.0249
0.410347	0.182408	0.410347	0.47209	0.194098	0.432447	0.084117	-0.049249	0.084128	0.025742
0.414406	0.278515	0.414413	0.478522	0.196019	0.43189	0.08495	-0.046957	0.084961	0.026194
0.418472	0.380599	0.418472	0.481946	0.197941	0.428761	0.085783	-0.045856	0.085794	0.026131
0.422531	0.482758	0.422538	0.486982	0.199862	0.429991	0.086616	-0.046309	0.086627	0.024994
0.426598	0.571574	0.426597	0.486718	0.201785	0.429407	0.087449	-0.047206	0.08746	0.022808
0.430656	0.647104	0.430664	0.486237	0.203706	0.428206	0.088282	-0.04773	0.088293	0.022213
0.434723	0.712566	0.434723	0.483654	0.205628	0.428153	0.089114	-0.048779	0.089125	0.023526
0.438789	0.764988	0.438789	0.480365	0.20755	0.427062	0.089947	-0.049601	0.089958	0.023523
0.442848	0.804191	0.442848	0.472345	0.209471	0.422563	0.09078	-0.050427	0.090791	0.022767
0.446915	0.834869	0.446914	0.461702	0.211393	0.419181	0.091613	-0.051087	0.091624	0.024079
0.450974	0.856876	0.450981	0.451251	0.213315	0.417628	0.092446	-0.052473	0.092457	0.024988
0.45504	0.871339	0.45504	0.443077	0.215237	0.415045	0.093279	-0.053505	0.09329	0.024805
0.459099	0.884555	0.459106	0.432835	0.217158	0.412453	0.094111	-0.053556	0.094123	0.02486
0.463165	0.891975	0.463165	0.424068	0.21908	0.408615	0.094944	-0.055164	0.094956	0.024219
0.467224	0.891788	0.467231	0.417724	0.221002	0.405582	0.095777	-0.059033	0.095789	0.022915
0.471291	0.892358	0.47129	0.409988	0.222924	0.403766	0.09661	-0.062968	0.096622	0.022996
0.475349	0.886606	0.475357	0.400764	0.224845	0.400314	0.097443	-0.066134	0.097455	0.02399
0.479416	0.868801	0.479416	0.390892	0.226767	0.394277	0.098276	-0.069418	0.098288	0.02478
0.483475	0.850859	0.483482	0.38101	0.228689	0.390461	0.099109	-0.071747	0.099121	0.024586
0.487541	0.843281	0.487541	0.374174	0.230611	0.387593	0.099941	-0.074236	0.099954	0.024467
0.4916	0.824769	0.491607	0.369007	0.232532	0.388722	0.100774	-0.076836	0.100787	0.02431
0.495667	0.810147	0.495666	0.362913	0.234454	0.389368	0.101607	-0.080078	0.10162	0.024571
0.499725	0.805516	0.499733	0.357606	0.236376	0.387091	0.10244	-0.082836	0.102452	0.024424
0.503792	0.795626	0.503792	0.355875	0.238298	0.385077	0.103273	-0.084266	0.103285	0.024122
0.507851	0.780118	0.507858	0.351208	0.24022	0.381168	0.104106	-0.086407	0.104118	0.02315
0.511917	0.769512	0.511917	0.343748	0.242141	0.377538	0.104939	-0.089044	0.104951	0.022614
0.515976	0.754945	0.515983	0.337156	0.244063	0.374995	0.105771	-0.092447	0.105785	0.021044
0.520042	0.741665	0.520042	0.32957	0.245985	0.373883	0.106604	-0.095035	0.106617	0.01985
0.524109	0.72953	0.524109	0.318004	0.247907	0.374541	0.107437	-0.098128	0.10745	0.020225
0.528168	0.716238	0.528167	0.306056	0.249828	0.372244	0.10827	-0.101804	0.108283	0.021723
0.532234	0.706231	0.532234	0.293554	0.25175	0.368488	0.109103	-0.105523	0.109116	0.022052
0.536293	0.693226	0.5363	0.284061	0.253672	0.36471	0.109936	-0.109344	0.109949	0.021211
0.54036	0.685122	0.540359	0.274986	0.255594	0.363306	0.110768	-0.11293	0.110782	0.021222
0.544418	0.675531	0.544426	0.266033	0.257515	0.360751	0.111601	-0.116845	0.111615	0.02188
0.548485	0.663745	0.548485	0.256964	0.259437	0.359069	0.112434	-0.120759	0.112448	0.021528
0.552544	0.65082	0.552551	0.247761	0.261359	0.356859	0.113267	-0.124304	0.113281	0.020999
0.55661	0.637761	0.55661	0.238672	0.26328	0.353394	0.1141	-0.12723	0.114114	0.020565
0.560669	0.622327	0.560676	0.232257	0.265203	0.352035	0.114933	-0.129944	0.114947	0.020839
0.564735	0.610702	0.564735	0.224962	0.267124	0.348987	0.115766	-0.133117	0.115779	0.021905
0.568794	0.598408	0.568802	0.216329	0.269046	0.345731	0.116598	-0.133999	0.116613	0.022378
0.572861	0.582263	0.57286	0.206791	0.270967	0.344365	0.117431	-0.135722	0.117446	0.022366
0.57692	0.568706	0.576927	0.19798	0.27289	0.33986	0.118264	-0.138264	0.118279	0.022789
0.580986	0.551942	0.580986	0.187453	0.274811	0.334471	0.119097	-0.140591	0.119112	0.02317
0.585045	0.533947	0.585052	0.175281	0.276733	0.329519	0.11993	-0.143343	0.119945	0.024936
0.589111	0.517169	0.589111	0.164485	0.278655	0.323512	0.120763	-0.144988	0.120777	0.025177
0.59317	0.50341	0.593178	0.154576	0.280576	0.3186	0.121596	-0.147486	0.12161	0.024705
0.597237	0.487181	0.597236	0.146205	0.282498	0.31458	0.122428	-0.149788	0.122443	0.024415
0.601296	0.472762	0.601303	0.13982	0.28442	0.311347	0.123261	-0.152766	0.123276	0.023779
0.605362	0.457975	0.605362	0.135038	0.286342	0.307369	0.124094	-0.156452	0.124109	0.022879
0.609428	0.441701	0.609428	0.132149	0.288263	0.302181	0.124927	-0.159264	0.124942	0.02226
0.613487	0.429195	0.613487	0.128577	0.290185	0.298855	0.12576	-0.161512	0.125775	0.022187
0.617554	0.417709	0.617553	0.123956	0.292107	0.295063	0.126593	-0.164031	0.126608	0.022992
0.621613	0.408532	0.62162	0.119186	0.294029	0.292395	0.127425	-0.168056	0.127441	0.023895
0.625679	0.398668	0.625679	0.11379	0.29595	0.290817	0.128258	-0.170544	0.128274	0.023838
0.629738	0.392595	0.629745	0.107574	0.297872	0.287002	0.129091	-0.173258	0.129107	0.023714
0.633804	0.382248	0.633804	0.101665	0.299794	0.285491	0.129924	-0.175227	0.12994	0.02374
0.637863	0.368836	0.637871	0.096049	0.301716	0.284081	0.130757	-0.176504	0.130773	0.024305
0.64193	0.354365	0.641929	0.088023	0.303637	0.282652	0.13159	-0.179053	0.131606	0.024621
0.645988	0.343079	0.645996	0.083291	0.305559	0.279192	0.132422	-0.181458	0.132439	0.024248
0.650055	0.335217	0.650055	0.079675	0.307481	0.274429	0.133255	-0.18401	0.133272	0.023987
0.654114	0.326349	0.654121	0.074887	0.309403	0.27391	0.134088	-0.187558	0.134104	0.024024
0.65818	0.317702	0.65818	0.073632	0.311325	0.268653	0.134921	-0.189696	0.134937	0.02429
0.662239	0.314272	0.662246	0.072317	0.313246	0.265496	0.135754	-0.193117	0.13577	0.024074
0.666306	0.308878	0.666305	0.069662	0.315168	0.259997	0.136587	-0.195527	0.136603	0.023783
0.670364	0.302136	0.670372	0.067421	0.31709	0.257146	0.13742	-0.198644	0.137436	0.025007
0.674431	0.294519	0.674431	0.063145	0.319012	0.256943	0.138252	-0.200533	0.138269	0.024971
0.67849	0.287729	0.678497	0.05686	0.320933	0.254083	0.139085	-0.203061	0.139102	0.024234
0.682556	0.275661	0.682556	0.052053	0.322855	0.252024	0.139918	-0.204783	0.139935	0.024094
0.686615	0.26659	0.686622	0.047631	0.324777	0.248674	0.140751	-0.206794	0.140768	0.023734
0.690681	0.257219	0.690681	0.044389	0.326699	0.245969	0.141584	-0.209165	0.141601	0.024233
0.694748	0.249689	0.694748	0.04042	0.32862	0.243924	0.142417	-0.21076	0.142434	0.024125
0.698807	0.243256	0.698806	0.035698	0.330542	0.242926	0.14325	-0.211432	0.143267	0.023541
0.702873	0.238813	0.702873	0.033466	0.332464	0.243269	0.144082	-0.212125	0.1441	0.023006
0.706932	0.236396	0.706939	0.033736	0.334385	0.242944	0.144915	-0.213362	0.144933	0.022696
0.710999	0.232367	0.710998	0.033624	0.336308	0.24319	0.145748	-0.214588	0.145766	0.022949
0.715057	0.228866	0.715065	0.030796	0.338229	0.242059	0.146581	-0.216288	0.146599	0.023536
0.719124	0.22403	0.719124	0.025822	0.340151	0.239697	0.147414	-0.217505	0.147431	0.024048
0.723183	0.220711	0.72319	0.02238	0.342072	0.242773	0.148247	-0.216966	0.148265	0.023805
0.727249	0.215362	0.727249	0.019821	0.343994	0.250258	0.149079	-0.217856	0.149098	0.024367
0.731308	0.208793	0.731315	0.015282	0.345916	0.261586	0.149912	-0.219826	0.149931	0.025001
0.735374	0.204778	0.735374	0.010104	0.347838	0.271784	0.150745	-0.221638	0.150764	0.025401
0.739433	0.200644	0.739441	0.006365	0.34976	0.288996	0.151578	-0.22383	0.151596	0.025197
0.7435	0.196135	0.743499	0.002167	0.351681	0.311034	0.152411	-0.225558	0.152429	0.024617
0.747559	0.194754	0.747566	0.000207	0.353603	0.336628	0.153244	-0.22688	0.153262	0.026708
0.751625	0.192318	0.751625	0.000178	0.355525	0.36978	0.154077	-0.227771	0.154095	0.027403
0.755684	0.189406	0.755691	-0.000902	0.357447	0.40848	0.154909	-0.228852	0.154928	0.027799
0.75975	0.186062	0.75975	-0.003981	0.359368	0.45304	0.155742	-0.230947	0.155761	0.028229
0.763809	0.18346	0.763817	-0.007573	0.36129	0.500908	0.156575	-0.232211	0.156594	0.029232
0.767876	0.179359	0.767875	-0.01041	0.363212	0.551827	0.157408	-0.233954	0.157427	0.028946
0.771935	0.176371	0.771942	-0.013664	0.365134	0.599696	0.158241	-0.23614	0.15826	0.028789
0.776001	0.174002	0.776001	-0.015364	0.367055	0.647891	0.159074	-0.23777	0.159093	0.028791
0.780067	0.171502	0.780067	-0.016741	0.368977	0.698693	0.159907	-0.239305	0.159926	0.030252
0.784126	0.169646	0.784126	-0.019151	0.370899	0.746394	0.160739	-0.241829	0.160759	0.030507
0.788193	0.167627	0.788192	-0.021155	0.372821	0.79008	0.161572	-0.243566	0.161592	0.029764
0.792252	0.166674	0.792259	-0.021948	0.374742	0.833405	0.162405	-0.245352	0.162425	0.029496
0.796318	0.164713	0.796318	-0.023061	0.376664	0.871152	0.163238	-0.247158	0.163258	0.029662
0.800377	0.164539	0.800384	-0.025662	0.378586	0.904868	0.164071	-0.249371	0.164091	0.029999
0.804443	0.163454	0.804443	-0.028183	0.380508	0.933753	0.164904	-0.25219	0.164923	0.031244
0.808502	0.163054	0.80851	-0.027997	0.38243	0.958918	0.165736	-0.254473	0.165756	0.032766
0.812569	0.16091	0.812568	-0.027795	0.384351	0.980967	0.166569	-0.256898	0.166589	0.033546
0.816628	0.158022	0.816635	-0.029406	0.386273	0.9957	0.167402	-0.258905	0.167422	0.03457
0.820694	0.156696	0.820694	-0.030392	0.388195	1.00685	0.168235	-0.259893	0.168255	0.035621
0.824753	0.151442	0.82476	-0.029255	0.390117	1.01282	0.169068	-0.262965	0.169088	0.036161
0.828819	0.146168	0.828819	-0.027557	0.392038	1.02037	0.169901	-0.265653	0.169921	0.035428
0.832878	0.142668	0.832885	-0.025855	0.39396	1.026	0.170733	-0.266344	0.170754	0.034882
0.836945	0.140839	0.836944	-0.028922	0.395882	1.0261	0.171566	-0.267535	0.171587	0.034562
0.841003	0.138835	0.841011	-0.032099	0.397803	1.02114	0.172399	-0.267305	0.17242	0.035566
0.84507	0.135939	0.84507	-0.033751	0.399725	1.02003	0.173232	-0.267419	0.173253	0.035638
0.849129	0.135706	0.849136	-0.034648	0.401647	1.0208	0.174065	-0.269316	0.174086	0.033753
0.853195	0.136681	0.853195	-0.035487	0.403569	1.02035	0.174898	-0.271776	0.174919	0.032933
0.857254	0.134065	0.857261	-0.036881	0.40549	1.01501	0.175731	-0.274077	0.175752	0.03266
0.861321	0.131583	0.86132	-0.039742	0.407412	1.01423	0.176563	-0.27602	0.176585	0.032362
0.865387	0.131956	0.865387	-0.042234	0.409334	1.01785	0.177396	-0.27796	0.177418	0.031734
0.869446	0.129701	0.869446	-0.043173	0.411256	1.02014	0.178229	-0.280045	0.17825	0.03203
0.873512	0.127432	0.873512	-0.04299	0.413177	1.01799	0.179062	-0.280722	0.179083	0.031303
0.877571	0.128328	0.877578	-0.043812	0.415099	1.01611	0.179895	-0.282035	0.179916	0.030862
0.881638	0.123664	0.881637	-0.045821	0.417021	1.01979	0.180728	-0.28367	0.18075	0.029965
0.885696	0.119036	0.885704	-0.048844	0.418943	1.02207	0.181561	-0.285922	0.181583	0.029625
0.889763	0.117028	0.889763	-0.051962	0.420865	1.02189	0.182393	-0.287789	0.182416	0.030074
0.893822	0.117081	0.893829	-0.052355	0.422786	1.01844	0.183226	-0.290165	0.183248	0.03024
0.897888	0.11779	0.897888	-0.049576	0.424708	1.01432	0.184059	-0.292129	0.184081	0.030592
0.901947	0.114987	0.901954	-0.051262	0.42663	1.01066	0.184892	-0.293894	0.184914	0.030196
0.906014	0.115792	0.906013	-0.051986	0.428552	1.00548	0.185725	-0.295069	0.185747	0.029557
0.910072	0.118329	0.91008	-0.053202	0.430473	0.998213	0.186558	-0.296058	0.18658	0.029248
0.914139	0.118185	0.914139	-0.052357	0.432395	0.991947	0.18739	-0.296884	0.187413	0.028486
0.918198	0.114263	0.918205	-0.049067	0.434317	0.986424	0.188223	-0.298384	0.188246	0.02737
0.922264	0.11111	0.922264	-0.047206	0.436239	0.977066	0.189056	-0.300324	0.189079	0.026383
0.926323	0.109551	0.92633	-0.048449	0.43816	0.964469	0.189889	-0.302085	0.189912	0.02538
0.930389	0.107836	0.930389	-0.04759	0.440082	0.952121	0.190722	-0.302799	0.190745	0.024557
0.934448	0.108168	0.934456	-0.047793	0.442004	0.939346	0.191555	-0.305447	0.191578	0.023666
0.938515	0.108561	0.938514	-0.046322	0.443926	0.92898	0.192387	-0.306575	0.192411	0.022625
0.942574	0.111387	0.942581	-0.046971	0.445848	0.915993	0.19322	-0.308509	0.193244	0.021209
0.94664	0.114582	0.94664	-0.048983	0.447769	0.901331	0.194053	-0.311814	0.194077	0.021442
0.950707	0.114133	0.950706	-0.050262	0.449691	0.890841	0.194886	-0.313542	0.19491	0.022276
0.954765	0.112974	0.954765	-0.052472	0.451612	0.879511	0.195719	-0.314721	0.195743	0.022756
0.958832	0.112138	0.958832	-0.053846	0.453535	0.865314	0.196552	-0.315627	0.196575	0.022731
0.962891	0.110788	0.962898	-0.055457	0.455456	0.851559	0.197385	-0.315763	0.197408	0.022016
0.966957	0.108826	0.966957	-0.057269	0.457378	0.839104	0.198217	-0.316484	0.198241	0.021319
0.971016	0.107979	0.971023	-0.057679	0.4593	0.828984	0.19905	-0.316884	0.199074	0.021003
0.975082	0.109496	0.975082	-0.05724	0.461221	0.819627	0.199883	-0.318394	0.199907	0.021906
0.979141	0.110504	0.979149	-0.056695	0.463143	0.806138	0.200716	-0.32055	0.20074	0.022443
0.983208	0.110196	0.983207	-0.056713	0.465065	0.793326	0.201549	-0.321663	0.201573	0.021067
0.987267	0.11061	0.987274	-0.058287	0.466987	0.782114	0.202382	-0.321814	0.202406	0.020298
0.991333	0.110523	0.991333	-0.060907	0.468908	0.772192	0.203215	-0.322752	0.203239	0.019378
0.995392	0.107854	0.995399	-0.064116	0.47083	0.759077	0.204047	-0.324479	0.204072	0.018712
0.999458	0.105815	0.999458	-0.065356	0.472752	0.748018	0.20488	-0.325925	0.204905	0.016724
1.00352	0.104193	1.00353	-0.066267	0.474674	0.734169	0.205713	-0.327266	0.205738	0.016966
1.00758	0.103112	1.00758	-0.069003	0.476595	0.719885	0.206546	-0.327503	0.206571	0.017318
1.01164	0.102975	1.01165	-0.071611	0.478517	0.705998	0.207379	-0.328502	0.207404	0.017176
1.01571	0.102499	1.01571	-0.07088	0.480439	0.691647	0.208212	-0.330118	0.208237	0.016943
1.01977	0.101753	1.01978	-0.070058	0.482361	0.678927	0.209044	-0.330936	0.20907	0.015966
1.02383	0.103103	1.02383	-0.068266	0.484282	0.664129	0.209877	-0.331861	0.209902	0.01561
1.02789	0.102713	1.0279	-0.067616	0.486204	0.654534	0.21071	-0.333488	0.210735	0.015907
1.03196	0.102764	1.03196	-0.067944	0.488126	0.64186	0.211543	-0.334854	0.211568	0.016016
1.03603	0.100381	1.03603	-0.067899	0.490048	0.627485	0.212376	-0.336279	0.212401	0.016643
1.04008	0.100225	1.04008	-0.067546	0.49197	0.611508	0.213209	-0.3387	0.213235	0.016492
1.04415	0.101865	1.04415	-0.067759	0.493891	0.599683	0.214042	-0.341105	0.214067	0.01647
1.04821	0.103861	1.04822	-0.069512	0.495813	0.588735	0.214874	-0.341946	0.2149	0.016016
1.05228	0.10595	1.05228	-0.073025	0.497735	0.579342	0.215707	-0.342851	0.215733	0.014573
1.05634	0.107027	1.05634	-0.071059	0.499657	0.567482	0.21654	-0.343622	0.216566	0.014329
1.0604	0.109044	1.0604	-0.071197	0.501578	0.557534	0.217373	-0.344876	0.217399	0.013232
1.06446	0.108166	1.06447	-0.071571	0.5035	0.548507	0.218206	-0.346704	0.218232	0.011924
1.06853	0.107875	1.06853	-0.073096	0.505422	0.542135	0.219039	-0.348076	0.219065	0.01198
1.07259	0.105557	1.07259	-0.074358	0.507344	0.533514	0.219872	-0.349103	0.219898	0.010969
1.07665	0.101038	1.07665	-0.073511	0.509265	0.524905	0.220704	-0.349728	0.220731	0.009834
1.08071	0.097728	1.08072	-0.072073	0.511187	0.516481	0.221537	-0.35084	0.221564	0.010141
1.08478	0.098296	1.08478	-0.075588	0.513109	0.509942	0.22237	-0.351564	0.222397	0.011139
1.08884	0.096367	1.08884	-0.074914	0.51503	0.503366	0.223203	-0.352079	0.22323	0.011622
1.0929	0.097503	1.0929	-0.074922	0.516953	0.497861	0.224036	-0.352095	0.224063	0.012045
1.09696	0.098022	1.09697	-0.073256	0.518874	0.491624	0.224869	-0.352198	0.224896	0.013005
1.10103	0.098701	1.10103	-0.071985	0.520796	0.486123	0.225701	-0.353132	0.225729	0.013223
1.10509	0.100004	1.10509	-0.072274	0.522717	0.478389	0.226534	-0.354308	0.226562	0.012361
1.10915	0.101313	1.10915	-0.072955	0.52464	0.471545	0.227367	-0.35695	0.227394	0.011241
1.11322	0.101973	1.11322	-0.073449	0.526561	0.465632	0.2282	-0.358817	0.228227	0.010521
1.11728	0.102643	1.11728	-0.074191	0.528483	0.458738	0.229033	-0.360048	0.22906	0.01112
1.12135	0.1007	1.12135	-0.074425	0.530405	0.45171	0.229866	-0.360133	0.229893	0.012114
1.1254	0.099902	1.1254	-0.077862	0.532326	0.44512	0.230698	-0.361008	0.230726	0.0112
1.12947	0.098006	1.12947	-0.07935	0.534248	0.439477	0.231531	-0.361556	0.231559	0.011687
1.13353	0.096663	1.13354	-0.078962	0.53617	0.431961	0.232364	-0.362473	0.232392	0.013552
1.1376	0.096274	1.1376	-0.078495	0.538092	0.42372	0.233197	-0.362437	0.233225	0.013685
1.14166	0.096142	1.14166	-0.07841	0.540013	0.416742	0.23403	-0.36192	0.234058	0.013406
1.14572	0.09604	1.14572	-0.077871	0.541935	0.4097	0.234863	-0.362316	0.234891	0.012884
1.14978	0.097361	1.14979	-0.079974	0.543857	0.402087	0.235696	-0.363218	0.235724	0.012716
1.15385	0.098334	1.15385	-0.079313	0.545779	0.395513	0.236528	-0.364289	0.236557	0.01394
1.15791	0.098472	1.15791	-0.081118	0.5477	0.386347	0.237361	-0.365196	0.23739	0.014559
1.16197	0.097791	1.16197	-0.082845	0.549622	0.380501	0.238194	-0.365559	0.238223	0.014962
1.16603	0.097407	1.16604	-0.084242	0.551544	0.373556	0.239027	-0.365415	0.239056	0.016272
1.1701	0.097458	1.1701	-0.086048	0.553466	0.36567	0.23986	-0.366117	0.239889	0.016668
1.17416	0.097205	1.17416	-0.087173	0.555387	0.357771	0.240693	-0.367447	0.240721	0.017332
1.17822	0.096127	1.17822	-0.086245	0.557309	0.352379	0.241526	-0.368384	0.241554	0.01826
1.18228	0.095287	1.18229	-0.089149	0.559231	0.344941	0.242358	-0.369558	0.242387	0.017928
1.18635	0.096318	1.18635	-0.089574	0.561153	0.337529	0.243191	-0.370871	0.24322	0.017968
1.19041	0.097838	1.19041	-0.08906	0.563075	0.332449	0.244024	-0.37275	0.244053	0.018605
1.19447	0.095117	1.19447	-0.088294	0.564996	0.327297	0.244857	-0.374689	0.244886	0.018721
1.19854	0.093176	1.19854	-0.087742	0.566918	0.321524	0.24569	-0.374822	0.245719	0.018121
1.2026	0.092883	1.2026	-0.088468	0.56884	0.315067	0.246523	-0.374818	0.246552	0.018307
1.20667	0.092871	1.20667	-0.091458	0.570762	0.310151	0.247355	-0.376113	0.247385	0.018597
1.21072	0.093484	1.21072	-0.089844	0.572683	0.305553	0.248188	-0.376408	0.248218	0.01839
1.21479	0.094487	1.21479	-0.090377	0.574605	0.302608	0.249021	-0.375609	0.249051	0.018443
1.21885	0.095828	1.21886	-0.091307	0.576527	0.299687	0.249854	-0.376674	0.249884	0.017499
1.22292	0.096946	1.22291	-0.091983	0.578449	0.294986	0.250687	-0.37917	0.250717	0.017156
1.22697	0.097985	1.22698	-0.093294	0.58037	0.291158	0.25152	-0.381825	0.25155	0.018135
1.23104	0.100363	1.23104	-0.093973	0.582292	0.285773	0.252352	-0.383307	0.252383	0.017461
1.2351	0.101962	1.23511	-0.092733	0.584214	0.279025	0.253185	-0.383744	0.253216	0.014653
1.23917	0.100745	1.23917	-0.092407	0.586135	0.274752	0.254018	-0.383622	0.254049	0.012945
1.24323	0.100205	1.24323	-0.092366	0.588058	0.271827	0.254851	-0.38432	0.254881	0.014014
1.24729	0.098661	1.24729	-0.090788	0.589979	0.267346	0.255684	-0.385561	0.255715	0.01503
1.25135	0.099929	1.25136	-0.091648	0.591901	0.261943	0.256517	-0.386466	0.256548	0.015286
1.25542	0.098905	1.25542	-0.092325	0.593822	0.25547	0.25735	-0.38728	0.257381	0.015017
1.25948	0.095837	1.25948	-0.092785	0.595744	0.249868	0.258182	-0.38758	0.258214	0.012754
1.26354	0.094431	1.26354	-0.093053	0.597666	0.245289	0.259015	-0.388348	0.259046	0.013512
1.2676	0.094801	1.26761	-0.091575	0.599588	0.243065	0.259848	-0.389917	0.259879	0.014002
1.27167	0.093492	1.27167	-0.08825	0.60151	0.239529	0.260681	-0.391246	0.260712	0.013814
1.27573	0.094851	1.27573	-0.088428	0.603431	0.237292	0.261514	-0.392511	0.261545	0.01444
1.27979	0.095766	1.27979	-0.089834	0.605353	0.233256	0.262347	-0.394161	0.262378	0.013924
1.28386	0.095509	1.28386	-0.089053	0.607275	0.228123	0.26318	-0.395269	0.263211	0.013803
1.28792	0.096113	1.28792	-0.089316	0.609197	0.224229	0.264012	-0.39569	0.264044	0.013558
1.29198	0.095656	1.29198	-0.090595	0.611118	0.21878	0.264845	-0.396374	0.264877	0.014077
1.29604	0.095061	1.29604	-0.092149	0.61304	0.214555	0.265678	-0.396638	0.26571	0.014945
1.30011	0.095074	1.30011	-0.094403	0.614962	0.210202	0.266511	-0.398441	0.266543	0.015807
1.30417	0.094442	1.30418	-0.094289	0.616884	0.20761	0.267344	-0.400809	0.267376	0.016635
1.30824	0.093507	1.30824	-0.09105	0.618805	0.201934	0.268177	-0.401386	0.268209	0.015769
1.31229	0.094179	1.3123	-0.089293	0.620727	0.195707	0.269009	-0.403106	0.269042	0.017022
1.31636	0.093772	1.31636	-0.088121	0.622649	0.1917	0.269842	-0.404306	0.269875	0.017839
1.32042	0.093331	1.32043	-0.085685	0.624571	0.188273	0.270675	-0.404337	0.270708	0.018452
1.32449	0.092937	1.32449	-0.082867	0.626492	0.185016	0.271508	-0.405023	0.271541	0.018594
1.32855	0.092763	1.32855	-0.082098	0.628414	0.181199	0.272341	-0.406238	0.272373	0.017826
1.33261	0.09276	1.33261	-0.083887	0.630336	0.177944	0.273174	-0.40716	0.273206	0.018713
1.33667	0.092582	1.33668	-0.085981	0.632257	0.17654	0.274007	-0.408148	0.274039	0.020044
1.34074	0.095181	1.34074	-0.088179	0.63418	0.174421	0.274839	-0.409864	0.274872	0.021496
1.34479	0.096401	1.3448	-0.088231	0.636101	0.168549	0.275672	-0.411304	0.275705	0.022414
1.34886	0.09753	1.34886	-0.089891	0.638023	0.168046	0.276505	-0.411383	0.276538	0.023689
1.35292	0.097606	1.35293	-0.092214	0.639945	0.166502	0.277338	-0.410713	0.277371	0.023551
1.35699	0.098281	1.35699	-0.094097	0.641867	0.163002	0.278171	-0.411046	0.278204	0.023177
1.36105	0.099927	1.36105	-0.095201	0.643788	0.158638	0.279004	-0.412254	0.279037	0.024227
1.36511	0.100917	1.36511	-0.094347	0.64571	0.156531	0.279837	-0.413008	0.27987	0.024467
1.36918	0.098902	1.36918	-0.095467	0.647632	0.153729	0.280669	-0.412619	0.280703	0.025357
1.37324	0.097233	1.37324	-0.094653	0.649553	0.150757	0.281502	-0.412404	0.281536	0.0263
1.3773	0.09689	1.3773	-0.09328	0.651475	0.146234	0.282335	-0.412298	0.282369	0.027114
1.38136	0.096776	1.38136	-0.092253	0.653397	0.14326	0.283168	-0.411222	0.283202	0.027322
1.38543	0.097947	1.38543	-0.09262	0.655319	0.140665	0.284001	-0.410505	0.284035	0.027914
1.38949	0.098615	1.3895	-0.093665	0.65724	0.137911	0.284834	-0.409754	0.284868	0.02824
1.39356	0.098148	1.39355	-0.093645	0.659162	0.131452	0.285666	-0.406831	0.2857	0.027721
1.39761	0.098355	1.39762	-0.094202	0.661084	0.128871	0.286499	-0.405718	0.286533	0.028449
1.40168	0.099442	1.40168	-0.097142	0.663006	0.125438	0.287332	-0.403906	0.287366	0.029332
1.40574	0.099642	1.40575	-0.098578	0.664927	0.123274	0.288165	-0.399924	0.2882	0.03049
1.4098	0.102777	1.4098	-0.099565	0.666849	0.118765	0.288998	-0.395518	0.289033	0.033404
1.41386	0.103729	1.41387	-0.099715	0.668771	0.114088	0.289831	-0.391229	0.289865	0.035169
1.41793	0.105139	1.41793	-0.10002	0.670693	0.111671	0.290663	-0.387533	0.290698	0.037003
1.42199	0.106813	1.422	-0.10117	0.672615	0.109792	0.291496	-0.381758	0.291531	0.039616
1.42606	0.108362	1.42606	-0.101458	0.674536	0.103336	0.292329	-0.375112	0.292364	0.042779
1.43012	0.111031	1.43012	-0.100148	0.676458	0.102236	0.293162	-0.367703	0.293197	0.046356
1.43418	0.111149	1.43418	-0.100827	0.67838	0.099917	0.293995	-0.359607	0.29403	0.050213
1.43824	0.110951	1.43825	-0.100542	0.680302	0.09654	0.294828	-0.3519	0.294863	0.054453
1.44231	0.110814	1.44231	-0.099471	0.682223	0.092774	0.295661	-0.343587	0.295696	0.058444
1.44636	0.109936	1.44637	-0.097521	0.684145	0.089069	0.296493	-0.333545	0.296529	0.061673
1.45043	0.108669	1.45043	-0.096531	0.686067	0.083522	0.297326	-0.323256	0.297362	0.065264
1.4545	0.107029	1.4545	-0.096843	0.687989	0.081605	0.298159	-0.312611	0.298195	0.07098
1.45856	0.104587	1.45856	-0.095005	0.68991	0.079812	0.298992	-0.300755	0.299028	0.077918
1.46262	0.101582	1.46262	-0.095077	0.691832	0.074087	0.299825	-0.287808	0.299861	0.085607
1.46668	0.101287	1.46668	-0.094639	0.693754	0.071743	0.300658	-0.273341	0.300694	0.092453
1.47075	0.099075	1.47075	-0.095585	0.695676	0.071148	0.301491	-0.258357	0.301527	0.098428
1.47481	0.098524	1.47481	-0.098014	0.697597	0.067325	0.302323	-0.243061	0.30236	0.105254
1.47887	0.098608	1.47887	-0.099985	0.699519	0.064444	0.303156	-0.225626	0.303193	0.113847
1.48293	0.099907	1.48294	-0.100212	0.701441	0.060322	0.303989	-0.208682	0.304025	0.12253
1.487	0.10264	1.487	-0.099728	0.703362	0.05823	0.304822	-0.191683	0.304858	0.130959
1.49106	0.10544	1.49107	-0.100871	0.705285	0.056471	0.305655	-0.173038	0.305691	0.141529
1.49513	0.106349	1.49513	-0.099023	0.707206	0.054183	0.306488	-0.155284	0.306524	0.152806
1.49918	0.106182	1.49919	-0.100189	0.709128	0.052488	0.30732	-0.136633	0.307357	0.162399
1.50325	0.108655	1.50325	-0.100333	0.71105	0.048877	0.308153	-0.115131	0.30819	0.171988
1.50731	0.109517	1.50732	-0.09913	0.712971	0.048463	0.308986	-0.093319	0.309023	0.183351
1.51137	0.108737	1.51137	-0.099451	0.714893	0.045674	0.309819	-0.071018	0.309856	0.194718
1.51543	0.107075	1.51544	-0.101289	0.716815	0.042371	0.310652	-0.047415	0.310689	0.206403
1.5195	0.105521	1.5195	-0.10157	0.718737	0.039485	0.311485	-0.023938	0.311522	0.218104
1.52356	0.105136	1.52357	-0.10153	0.720659	0.037782	0.312318	-0.002323	0.312355	0.229118
1.52763	0.107082	1.52763	-0.103447	0.72258	0.034697	0.31315	0.019294	0.313188	0.240405
1.53168	0.106268	1.53169	-0.103997	0.724502	0.031709	0.313983	0.041298	0.314021	0.250317
1.53575	0.104618	1.53575	-0.102055	0.726424	0.030171	0.314816	0.062659	0.314854	0.261716
1.53982	0.104177	1.53982	-0.1014	0.728345	0.026548	0.315649	0.084545	0.315687	0.273822
1.54388	0.103764	1.54388	-0.101031	0.730267	0.024329	0.316482	0.106757	0.31652	0.287678
1.54794	0.10398	1.54794	-0.099355	0.732189	0.020396	0.317315	0.12863	0.317352	0.301793
1.552	0.105249	1.552	-0.099609	0.73411	0.017139	0.318148	0.149657	0.318185	0.316236
1.55607	0.105557	1.55607	-0.100691	0.736033	0.015345	0.31898	0.169714	0.319018	0.329093
1.56013	0.104433	1.56014	-0.100058	0.737955	0.014073	0.319813	0.188922	0.319851	0.340265
1.56419	0.104977	1.56419	-0.101391	0.739876	0.010929	0.320646	0.207363	0.320685	0.350836
1.56825	0.105688	1.56826	-0.102837	0.741798	0.009399	0.321479	0.225258	0.321517	0.363651
1.57232	0.107475	1.57232	-0.105807	0.74372	0.008041	0.322312	0.243288	0.32235	0.375045
1.57638	0.107965	1.57638	-0.108339	0.745641	0.008422	0.323145	0.260811	0.323183	0.386408
1.58044	0.106753	1.58044	-0.107179	0.747563	0.007798	0.323977	0.277339	0.324016	0.396769
1.5845	0.105963	1.58451	-0.105969	0.749485	0.006545	0.32481	0.294877	0.324849	0.407838
1.58857	0.108892	1.58857	-0.103548	0.751406	0.00555	0.325643	0.312365	0.325682	0.41826
1.59263	0.110858	1.59264	-0.103544	0.753328	0.006493	0.326476	0.327745	0.326515	0.427085
1.59669	0.113095	1.59669	-0.105543	0.75525	0.005385	0.327309	0.341445	0.327348	0.43677
1.60075	0.11436	1.60076	-0.104621	0.757172	0.003059	0.328142	0.355049	0.328181	0.447926
1.60482	0.113382	1.60482	-0.103565	0.759094	0.001245	0.328974	0.36796	0.329014	0.460213
1.60888	0.112017	1.60889	-0.104634	0.761015	-0.000397	0.329807	0.379314	0.329847	0.471493
1.61295	0.111176	1.61295	-0.105744	0.762937	-0.002306	0.33064	0.38842	0.33068	0.480587
1.617	0.109959	1.61701	-0.105015	0.764859	-0.004319	0.331473	0.394752	0.331513	0.490017
1.62107	0.108548	1.62107	-0.103652	0.76678	-0.006602	0.332306	0.402193	0.332346	0.499993
1.62514	0.10747	1.62514	-0.101407	0.768702	-0.008668	0.333139	0.41119	0.333179	0.508469
1.6292	0.107007	1.6292	-0.10051	0.770624	-0.010804	0.333972	0.418926	0.334012	0.51723
1.63326	0.107783	1.63326	-0.100804	0.772546	-0.015287	0.334804	0.425375	0.334844	0.528543
1.63732	0.109323	1.63732	-0.101768	0.774468	-0.019835	0.335637	0.432475	0.335677	0.537502
1.64139	0.11027	1.64139	-0.101897	0.77639	-0.024009	0.33647	0.439769	0.33651	0.545628
1.64545	0.110058	1.64545	-0.100039	0.778311	-0.025072	0.337303	0.446119	0.337343	0.552871
1.64951	0.109619	1.64951	-0.102231	0.780233	-0.025596	0.338136	0.452029	0.338176	0.55929
1.65357	0.109282	1.65358	-0.102061	0.782155	-0.026913	0.338969	0.458009	0.339009	0.565364
1.65764	0.11163	1.65764	-0.102795	0.784076	-0.028844	0.339802	0.462576	0.339842	0.572338
1.6617	0.110488	1.6617	-0.102976	0.785998	-0.031559	0.340634	0.465429	0.340675	0.580945
1.66576	0.111618	1.66576	-0.101754	0.78792	-0.031849	0.341467	0.467575	0.341508	0.587435
1.66982	0.113051	1.66983	-0.10053	0.789842	-0.033404	0.3423	0.46902	0.342341	0.593232
1.67389	0.113962	1.67389	-0.100033	0.791764	-0.034636	0.343133	0.470169	0.343174	0.60119
1.67795	0.115192	1.67796	-0.09879	0.793685	-0.035573	0.343966	0.470983	0.344007	0.608669
1.68202	0.116701	1.68201	-0.099771	0.795607	-0.035768	0.344799	0.470314	0.34484	0.615584
1.68607	0.115788	1.68608	-0.098411	0.797529	-0.035768	0.345631	0.470238	0.345673	0.621514
1.69014	0.117297	1.69014	-0.096307	0.79945	-0.035065	0.346464	0.470403	0.346506	0.6269
1.6942	0.115264	1.69421	-0.09485	0.801372	-0.03824	0.347297	0.470913	0.347339	0.631915
1.69826	0.113664	1.69826	-0.093438	0.803294	-0.040045	0.34813	0.472778	0.348171	0.637784
1.70232	0.113882	1.70233	-0.092343	0.805215	-0.041351	0.348963	0.471351	0.349004	0.642724
1.70639	0.114854	1.70639	-0.092406	0.807137	-0.043395	0.349796	0.46857	0.349837	0.645729
1.71046	0.114673	1.71046	-0.092489	0.80906	-0.045029	0.350628	0.465342	0.35067	0.648075
1.71452	0.112486	1.71452	-0.093999	0.810981	-0.046148	0.351461	0.462715	0.351503	0.65203
1.71858	0.111061	1.71858	-0.095402	0.812903	-0.046253	0.352294	0.462545	0.352336	0.654509
1.72264	0.110415	1.72264	-0.097884	0.814825	-0.046839	0.353127	0.462686	0.353169	0.656815
1.72671	0.109833	1.72671	-0.100428	0.816746	-0.048241	0.35396	0.46079	0.354002	0.660873
1.73077	0.10863	1.73077	-0.103256	0.818668	-0.051317	0.354793	0.458288	0.354835	0.664058
1.73483	0.108331	1.73483	-0.106123	0.82059	-0.055437	0.355626	0.45783	0.355668	0.665585
1.73889	0.108875	1.7389	-0.107861	0.822511	-0.058227	0.356458	0.455755	0.356501	0.667591
1.74296	0.109056	1.74296	-0.108843	0.824433	-0.059768	0.357291	0.45071	0.357334	0.669509
1.74702	0.110727	1.74702	-0.107391	0.826355	-0.060364	0.358124	0.446328	0.358167	0.671189
1.75108	0.112437	1.75108	-0.107214	0.828277	-0.062261	0.358957	0.441983	0.359	0.674243
1.75514	0.115249	1.75515	-0.107574	0.830199	-0.064923	0.35979	0.43576	0.359833	0.677853
1.75921	0.114521	1.75921	-0.107815	0.83212	-0.067704	0.360623	0.430059	0.360666	0.680304
1.76327	0.11363	1.76327	-0.107945	0.834042	-0.069183	0.361456	0.426295	0.361498	0.6819
1.76733	0.114247	1.76733	-0.107447	0.835964	-0.070519	0.362288	0.422021	0.362331	0.685166
1.77139	0.115013	1.7714	-0.10614	0.837885	-0.07175	0.363121	0.417533	0.363165	0.686204
1.77546	0.114505	1.77546	-0.109529	0.839807	-0.070923	0.363954	0.414282	0.363998	0.686777
1.77952	0.116039	1.77953	-0.110275	0.841729	-0.070174	0.364787	0.411526	0.364831	0.688415
1.78358	0.118473	1.78358	-0.110504	0.84365	-0.069023	0.36562	0.409176	0.365664	0.690433
1.78764	0.120052	1.78765	-0.11078	0.845573	-0.068943	0.366453	0.405703	0.366496	0.692028
1.79171	0.120646	1.79171	-0.110903	0.847495	-0.069479	0.367285	0.399672	0.367329	0.693229
1.79578	0.119421	1.79578	-0.110869	0.849416	-0.069167	0.368118	0.393742	0.368162	0.694677
1.79984	0.117934	1.79984	-0.110217	0.851338	-0.068683	0.368951	0.387767	0.368995	0.694505
1.8039	0.117859	1.8039	-0.107857	0.85326	-0.069518	0.369784	0.382692	0.369828	0.694348
1.80796	0.117083	1.80796	-0.110535	0.855181	-0.070494	0.370617	0.378806	0.370661	0.693661
1.81203	0.115022	1.81203	-0.109052	0.857103	-0.072637	0.37145	0.374253	0.371494	0.695799
1.81609	0.114937	1.81609	-0.110353	0.859025	-0.075776	0.372283	0.369656	0.372327	0.696632
1.82015	0.112759	1.82015	-0.112829	0.860946	-0.075559	0.373115	0.364916	0.37316	0.69917
1.82421	0.113498	1.82422	-0.113081	0.862869	-0.078926	0.373948	0.35829	0.373993	0.702221
1.82828	0.115089	1.82828	-0.111712	0.86479	-0.082544	0.374781	0.352017	0.374826	0.703827
1.83234	0.115454	1.83234	-0.11119	0.866712	-0.085044	0.375614	0.345672	0.375659	0.70635
1.8364	0.11527	1.8364	-0.109712	0.868634	-0.088406	0.376447	0.338189	0.376492	0.708178
1.84046	0.115851	1.84047	-0.108807	0.870555	-0.090068	0.37728	0.332263	0.377325	0.710967
1.84453	0.116498	1.84453	-0.107435	0.872477	-0.089644	0.378113	0.327426	0.378158	0.713935
1.84859	0.117776	1.84859	-0.106335	0.874399	-0.092835	0.378945	0.32104	0.378991	0.71673
1.85265	0.116861	1.85265	-0.106751	0.87632	-0.094462	0.379778	0.31358	0.379823	0.715374
1.85671	0.116289	1.85672	-0.107417	0.878242	-0.094173	0.380611	0.308177	0.380656	0.714058
1.86078	0.11571	1.86078	-0.107244	0.880165	-0.09457	0.381444	0.303211	0.381489	0.714775
1.86484	0.115223	1.86485	-0.107334	0.882086	-0.097746	0.382277	0.297865	0.382322	0.715368
1.8689	0.116047	1.8689	-0.109006	0.884008	-0.09934	0.38311	0.293182	0.383155	0.71654
1.87296	0.114826	1.87297	-0.109091	0.88593	-0.100052	0.383942	0.286759	0.383988	0.71996
1.87703	0.116817	1.87703	-0.107508	0.887851	-0.102402	0.384775	0.27897	0.384821	0.721671
1.8811	0.116859	1.8811	-0.106869	0.889773	-0.102692	0.385608	0.272646	0.385654	0.721494
1.88515	0.118101	1.88515	-0.107259	0.891695	-0.105999	0.386441	0.265829	0.386487	0.720807
1.88922	0.119539	1.88922	-0.10778	0.893616	-0.107233	0.387274	0.25893	0.38732	0.721359
1.89328	0.120097	1.89328	-0.108363	0.895538	-0.108458	0.388107	0.253233	0.388153	0.721865
1.89735	0.119603	1.89735	-0.109828	0.897459	-0.110153	0.38894	0.247628	0.388986	0.721218
1.90141	0.1188	1.90141	-0.108181	0.899382	-0.114196	0.389772	0.240702	0.389819	0.721007
1.90547	0.120348	1.90547	-0.108386	0.901304	-0.116724	0.390605	0.234008	0.390652	0.721072
1.90953	0.123789	1.90954	-0.109299	0.903225	-0.115952	0.391438	0.227492	0.391485	0.721881
1.9136	0.123546	1.9136	-0.111021	0.905147	-0.116601	0.392271	0.221884	0.392318	0.722182
1.91766	0.125001	1.91766	-0.110823	0.907069	-0.117018	0.393104	0.216208	0.39315	0.721312
1.92172	0.127508	1.92172	-0.109118	0.90899	-0.118001	0.393937	0.20942	0.393983	0.719768
1.92578	0.128704	1.92579	-0.10838	0.910912	-0.119147	0.39477	0.20342	0.394816	0.719915
1.92985	0.128239	1.92985	-0.108874	0.912834	-0.116859	0.395602	0.197636	0.39565	0.719422
1.93391	0.128247	1.93391	-0.112645	0.914755	-0.116902	0.396435	0.191705	0.396483	0.717145
1.93797	0.127148	1.93797	-0.111892	0.916678	-0.118315	0.397268	0.186021	0.397315	0.715918
1.94203	0.126926	1.94204	-0.109113	0.9186	-0.116691	0.398101	0.17989	0.398148	0.71435
1.9461	0.124197	1.9461	-0.10786	0.920521	-0.116521	0.398934	0.17377	0.398981	0.712141
1.95016	0.122321	1.95016	-0.108198	0.922443	-0.117959	0.399767	0.167895	0.399814	0.709715
1.95422	0.122219	1.95422	-0.109381	0.924365	-0.117842	0.400599	0.162711	0.400647	0.708611
1.95828	0.122744	1.95829	-0.110677	0.926286	-0.117672	0.401432	0.157275	0.40148	0.707273
1.96235	0.122208	1.96235	-0.108988	0.928208	-0.115199	0.402265	0.150883	0.402313	0.705442
1.96642	0.121933	1.96642	-0.10907	0.93013	-0.116915	0.403098	0.143835	0.403146	0.702658
1.97047	0.12085	1.97047	-0.108595	0.932051	-0.118201	0.403931	0.137977	0.403979	0.699371
1.97454	0.121111	1.97454	-0.109014	0.933974	-0.119643	0.404764	0.13462	0.404812	0.695644
1.9786	0.122631	1.97861	-0.110427	0.935895	-0.122227	0.405596	0.130735	0.405645	0.693721
1.98267	0.123158	1.98267	-0.111547	0.937817	-0.121649	0.406429	0.126063	0.406478	0.693443
1.98673	0.122366	1.98673	-0.111479	0.939739	-0.121981	0.407262	0.121176	0.407311	0.693282
1.99079	0.121584	1.99079	-0.110779	0.94166	-0.121975	0.408095	0.115699	0.408144	0.691622
1.99485	0.122027	1.99486	-0.110728	0.943582	-0.122697	0.408928	0.110223	0.408977	0.689762
1.99892	0.122825	1.99892	-0.114804	0.945504	-0.125131	0.409761	0.104527	0.40981	0.688275
2.00298	0.121803	2.00298	-0.117034	0.947425	-0.130715	0.410594	0.099501	0.410642	0.68586
2.00704	0.119399	2.00704	-0.116711	0.949347	-0.135025	0.411426	0.095753	0.411475	0.685029
2.0111	0.11745	2.01111	-0.115341	0.951269	-0.134697	0.412259	0.091621	0.412308	0.683896
2.01517	0.116304	2.01517	-0.115175	0.953191	-0.135761	0.413092	0.087033	0.413141	0.680853
2.01923	0.115858	2.01923	-0.116215	0.955113	-0.134802	0.413925	0.081133	0.413974	0.677888
2.02329	0.116489	2.02329	-0.115264	0.957035	-0.134992	0.414758	0.076954	0.414807	0.675332
2.02735	0.118448	2.02736	-0.112882	0.958956	-0.137409	0.415591	0.073429	0.41564	0.670646
2.03142	0.117311	2.03142	-0.109937	0.960878	-0.139621	0.416423	0.069166	0.416473	0.66685
2.03548	0.120007	2.03548	-0.108366	0.9628	-0.14082	0.417256	0.064642	0.417306	0.664205
2.03954	0.120013	2.03954	-0.107166	0.964721	-0.142525	0.418089	0.059176	0.418139	0.662367
2.0436	0.119965	2.04361	-0.10649	0.966643	-0.14105	0.418922	0.053721	0.418972	0.659381
2.04767	0.12033	2.04767	-0.105908	0.968564	-0.140387	0.419755	0.048178	0.419805	0.655881
2.05173	0.119907	2.05173	-0.10515	0.970487	-0.141792	0.420588	0.043214	0.420638	0.652993
2.05579	0.118651	2.05579	-0.105627	0.972409	-0.143279	0.421421	0.039317	0.421471	0.651354
2.05986	0.118718	2.05986	-0.107393	0.97433	-0.145846	0.422253	0.034977	0.422304	0.64896
2.06392	0.11694	2.06393	-0.10649	0.976252	-0.148771	0.423086	0.030601	0.423137	0.646885
2.06799	0.11748	2.06799	-0.108654	0.978174	-0.150543	0.423919	0.027897	0.423969	0.644776
2.07204	0.116907	2.07205	-0.108941	0.980095	-0.152504	0.424752	0.024689	0.424802	0.641828
2.07611	0.115908	2.07611	-0.109112	0.982017	-0.153455	0.425585	0.02028	0.425635	0.638906
2.08017	0.115515	2.08018	-0.110635	0.983939	-0.157283	0.426418	0.015955	0.426468	0.636326
2.08424	0.115361	2.08424	-0.111156	0.98586	-0.157513	0.427251	0.010206	0.427301	0.632202
2.0883	0.114592	2.0883	-0.110468	0.987783	-0.158865	0.428083	0.005744	0.428135	0.625272
2.09236	0.114358	2.09236	-0.112998	0.989705	-0.158348	0.428916	0.002809	0.428967	0.619556
2.09642	0.113378	2.09643	-0.113679	0.991626	-0.157836	0.429749	-0.000615	0.4298	0.616133
2.10049	0.115217	2.10049	-0.113802	0.993548	-0.15894	0.430582	-0.003581	0.430633	0.612203
2.10455	0.117371	2.10455	-0.114378	0.99547	-0.16035	0.431415	-0.007109	0.431466	0.610424
2.10861	0.118741	2.10861	-0.115255	0.997391	-0.159734	0.432248	-0.011481	0.432299	0.606858
2.11267	0.119785	2.11268	-0.115629	0.999313	-0.158279	0.433081	-0.016196	0.433132	0.603036
2.11674	0.121014	2.11674	-0.115085	1.00124	-0.156203	0.433913	-0.020064	0.433965	0.600021
2.1208	0.122594	2.1208	-0.11415	1.00316	-0.153267	0.434746	-0.022798	0.434798	0.597302
2.12486	0.126418	2.12486	-0.113316	1.00508	-0.151379	0.435579	-0.025621	0.435631	0.59564
2.12892	0.127908	2.12893	-0.114021	1.007	-0.151	0.436412	-0.028873	0.436464	0.592904
2.13299	0.125934	2.13299	-0.113412	1.00892	-0.153405	0.437245	-0.032622	0.437296	0.588937
2.13705	0.125323	2.13705	-0.112083	1.01084	-0.155357	0.438078	-0.035734	0.43813	0.587313
2.14111	0.126454	2.14111	-0.110895	1.01276	-0.157043	0.43891	-0.037519	0.438963	0.584659
2.14518	0.126972	2.14518	-0.109923	1.01469	-0.156078	0.439743	-0.039401	0.439796	0.582331
2.14924	0.126175	2.14925	-0.108826	1.01661	-0.155232	0.440576	-0.041636	0.440629	0.578135
2.15331	0.126126	2.15331	-0.107415	1.01853	-0.156831	0.441409	-0.044264	0.441462	0.573751
2.15736	0.122838	2.15737	-0.106825	1.02045	-0.159471	0.442242	-0.0477	0.442294	0.569898
2.16143	0.124756	2.16143	-0.106432	1.02237	-0.161849	0.443075	-0.050722	0.443127	0.565851
2.16549	0.127026	2.1655	-0.105849	1.0243	-0.166098	0.443907	-0.053052	0.44396	0.561886
2.16956	0.127976	2.16955	-0.106337	1.02622	-0.168389	0.44474	-0.056058	0.444793	0.558871
2.17361	0.128978	2.17362	-0.108543	1.02814	-0.170353	0.445573	-0.058834	0.445626	0.555646
2.17768	0.130208	2.17768	-0.111367	1.03006	-0.170927	0.446406	-0.061793	0.446459	0.551629
2.18174	0.130788	2.18175	-0.113113	1.03198	-0.169887	0.447239	-0.064691	0.447292	0.546099
2.18581	0.132249	2.18581	-0.114613	1.03391	-0.170329	0.448072	-0.066973	0.448125	0.542425
2.18987	0.132501	2.18987	-0.114312	1.03583	-0.171706	0.448905	-0.070101	0.448958	0.540951
2.19393	0.12989	2.19393	-0.114967	1.03775	-0.172779	0.449737	-0.073359	0.449791	0.539032
2.19799	0.1284	2.198	-0.115549	1.03967	-0.173245	0.45057	-0.077687	0.450624	0.536625
2.20206	0.128375	2.20206	-0.11495	1.04159	-0.17556	0.451403	-0.081515	0.451457	0.533803
2.20612	0.127802	2.20612	-0.114015	1.04351	-0.17531	0.452236	-0.084945	0.45229	0.530027
2.21018	0.126861	2.21018	-0.113988	1.04543	-0.174774	0.453069	-0.08815	0.453123	0.526067
2.21424	0.127154	2.21425	-0.112284	1.04736	-0.174427	0.453902	-0.090914	0.453956	0.522524
2.21831	0.126834	2.21831	-0.11246	1.04928	-0.174534	0.454734	-0.093244	0.454789	0.518786
2.22237	0.126532	2.22237	-0.111432	1.0512	-0.173134	0.455567	-0.095389	0.455621	0.515161
2.22643	0.124616	2.22643	-0.110571	1.05312	-0.174782	0.4564	-0.099535	0.456454	0.511528
2.2305	0.122889	2.2305	-0.110184	1.05504	-0.174203	0.457233	-0.1039	0.457287	0.507435
2.23456	0.121902	2.23456	-0.10871	1.05696	-0.176732	0.458066	-0.107342	0.45812	0.504303
2.23862	0.120668	2.23862	-0.106332	1.05889	-0.181522	0.458899	-0.110143	0.458953	0.498698
2.24268	0.119102	2.24269	-0.106083	1.06081	-0.185209	0.459731	-0.112868	0.459786	0.492449
2.24675	0.118987	2.24675	-0.105981	1.06273	-0.186634	0.460564	-0.116363	0.460619	0.48802
2.25081	0.120409	2.25082	-0.105176	1.06465	-0.188217	0.461397	-0.120538	0.461452	0.485338
2.25488	0.121336	2.25488	-0.104472	1.06658	-0.189091	0.46223	-0.124037	0.462285	0.482176
2.25893	0.122493	2.25894	-0.103877	1.0685	-0.190613	0.463063	-0.126583	0.463118	0.478684
2.263	0.121826	2.263	-0.104942	1.07042	-0.191643	0.463896	-0.129511	0.463951	0.475537
2.26706	0.121395	2.26707	-0.105772	1.07234	-0.193379	0.464729	-0.13379	0.464784	0.471674
2.27113	0.121389	2.27113	-0.105081	1.07426	-0.194952	0.465562	-0.138568	0.465617	0.468007
2.27519	0.121292	2.27519	-0.107749	1.07618	-0.197618	0.466394	-0.142769	0.46645	0.463418
2.27925	0.12224	2.27925	-0.107645	1.07811	-0.198651	0.467227	-0.147125	0.467283	0.460548
2.28331	0.123089	2.28332	-0.109469	1.08003	-0.196076	0.46806	-0.149504	0.468116	0.457926
2.28738	0.122935	2.28738	-0.110459	1.08195	-0.193722	0.468893	-0.151352	0.468948	0.454302
2.29143	0.124275	2.29144	-0.11111	1.08387	-0.193755	0.469726	-0.154611	0.469781	0.451743
2.2955	0.126576	2.2955	-0.113088	1.08579	-0.1938	0.470559	-0.158744	0.470615	0.448583
2.29956	0.127831	2.29957	-0.115154	1.08771	-0.192786	0.471391	-0.161868	0.471448	0.444296
2.30363	0.127377	2.30363	-0.115187	1.08963	-0.194358	0.472224	-0.164795	0.472281	0.4407
2.30769	0.126347	2.30769	-0.115639	1.09156	-0.198078	0.473057	-0.168421	0.473113	0.43782
2.31175	0.126293	2.31175	-0.115077	1.09348	-0.199342	0.47389	-0.170986	0.473946	0.434923
2.31582	0.12971	2.31582	-0.116507	1.0954	-0.198289	0.474723	-0.175445	0.474779	0.431709
2.31988	0.129767	2.31989	-0.117345	1.09732	-0.198108	0.475556	-0.179747	0.475612	0.427815
2.32394	0.127988	2.32394	-0.114637	1.09925	-0.199251	0.476389	-0.184235	0.476445	0.425916
2.328	0.126097	2.32801	-0.11197	1.10117	-0.199004	0.477221	-0.187753	0.477278	0.421322
2.33207	0.125575	2.33207	-0.112194	1.10309	-0.19963	0.478054	-0.189844	0.478111	0.419359
2.33613	0.126039	2.33614	-0.112282	1.10501	-0.201029	0.478887	-0.192566	0.478944	0.417331
2.3402	0.125342	2.34019	-0.111047	1.10693	-0.202192	0.47972	-0.195521	0.479777	0.415733
2.34425	0.123661	2.34426	-0.108771	1.10885	-0.204965	0.480553	-0.198745	0.48061	0.414479
2.34832	0.123262	2.34832	-0.108694	1.11078	-0.208612	0.481386	-0.200983	0.481443	0.412434
2.35238	0.126324	2.35239	-0.109091	1.1127	-0.209799	0.482218	-0.202412	0.482276	0.408913
2.35644	0.1292	2.35644	-0.110292	1.11462	-0.209013	0.483051	-0.204966	0.483109	0.406192
2.3605	0.131618	2.36051	-0.110963	1.11654	-0.209009	0.483884	-0.208045	0.483942	0.403967
2.36457	0.133421	2.36457	-0.110788	1.11846	-0.210274	0.484717	-0.211125	0.484775	0.401393
2.36863	0.13462	2.36864	-0.112124	1.12038	-0.211528	0.48555	-0.214055	0.485608	0.399569
2.3727	0.136076	2.3727	-0.115753	1.12231	-0.211867	0.486383	-0.216915	0.48644	0.396595
2.37676	0.139038	2.37676	-0.113967	1.12423	-0.21241	0.487216	-0.219634	0.487273	0.395148
2.38082	0.134985	2.38082	-0.114011	1.12615	-0.213804	0.488048	-0.221804	0.488106	0.392332
2.38488	0.132877	2.38489	-0.11383	1.12807	-0.214237	0.488881	-0.224577	0.488939	0.390335
2.38895	0.13042	2.38895	-0.114723	1.12999	-0.214944	0.489714	-0.228348	0.489772	0.388301
2.39301	0.127916	2.39301	-0.115277	1.13192	-0.214463	0.490547	-0.231002	0.490605	0.383895
2.39707	0.125435	2.39707	-0.11387	1.13384	-0.212768	0.49138	-0.232877	0.491438	0.380971
2.40114	0.122362	2.40114	-0.114594	1.13576	-0.212441	0.492213	-0.235417	0.492271	0.377902
2.4052	0.119079	2.4052	-0.113699	1.13768	-0.214057	0.493045	-0.237919	0.493104	0.375609
2.40926	0.116952	2.40926	-0.113709	1.1396	-0.218226	0.493878	-0.240677	0.493937	0.372888
2.41332	0.119167	2.41333	-0.118207	1.14152	-0.218021	0.494711	-0.243132	0.49477	0.370302
2.41739	0.120332	2.41739	-0.118823	1.14345	-0.2181	0.495544	-0.244239	0.495603	0.367257
2.42145	0.121343	2.42145	-0.116024	1.14537	-0.218629	0.496377	-0.246366	0.496436	0.365607
2.42551	0.122361	2.42551	-0.112948	1.14729	-0.22005	0.49721	-0.248433	0.497269	0.363078
2.42957	0.124177	2.42958	-0.111332	1.14921	-0.221312	0.498042	-0.251316	0.498102	0.360642
2.43364	0.126941	2.43364	-0.111029	1.15113	-0.222475	0.498875	-0.25597	0.498935	0.357396
2.4377	0.12766	2.43771	-0.110842	1.15305	-0.222066	0.499708	-0.25948	0.499768	0.353548
2.44177	0.126326	2.44177	-0.106181	1.15498	-0.223436	0.500541	-0.261616	0.5006	0.351001
2.44582	0.125102	2.44583	-0.103996	1.1569	-0.224617	0.501374	-0.264734	0.501433	0.349054
2.44989	0.123453	2.44989	-0.102841	1.15882	-0.227222	0.502207	-0.268799	0.502266	0.347183
2.45395	0.125177	2.45396	-0.102807	1.16074	-0.229277	0.50304	-0.271953	0.5031	0.345213
2.45802	0.126801	2.45802	-0.102981	1.16266	-0.228252	0.503873	-0.274946	0.503933	0.343377
2.46207	0.125495	2.46208	-0.100705	1.16458	-0.227053	0.504705	-0.278891	0.504765	0.341199
2.46614	0.124342	2.46614	-0.099273	1.1665	-0.227915	0.505538	-0.282009	0.505598	0.339056
2.4702	0.126016	2.47021	-0.100766	1.16843	-0.228349	0.506371	-0.283601	0.506431	0.337044
2.47427	0.127837	2.47427	-0.104977	1.17035	-0.228278	0.507204	-0.285883	0.507264	0.335594
2.47833	0.12872	2.47833	-0.107192	1.17227	-0.229589	0.508037	-0.28821	0.508097	0.332036
2.48239	0.12796	2.48239	-0.109075	1.17419	-0.230909	0.50887	-0.290734	0.50893	0.328503
2.48646	0.127823	2.48646	-0.110315	1.17612	-0.232614	0.509702	-0.293656	0.509763	0.325634
2.49052	0.128581	2.49052	-0.110467	1.17804	-0.234299	0.510535	-0.296607	0.510596	0.32373
2.49458	0.129303	2.49458	-0.112962	1.17996	-0.235251	0.511368	-0.2995	0.511429	0.321819
2.49864	0.129959	2.49865	-0.112878	1.18188	-0.234236	0.512201	-0.3024	0.512262	0.319352
2.50271	0.129661	2.50271	-0.109909	1.1838	-0.230956	0.513034	-0.304654	0.513095	0.317667
2.50677	0.129654	2.50678	-0.109711	1.18572	-0.229861	0.513867	-0.306294	0.513928	0.315643
2.51083	0.130362	2.51083	-0.10859	1.18765	-0.231601	0.5147	-0.309161	0.514761	0.313052
2.51489	0.132655	2.5149	-0.107808	1.18957	-0.235258	0.515532	-0.31154	0.515594	0.31113
2.51896	0.134382	2.51896	-0.109156	1.19149	-0.234226	0.516365	-0.313231	0.516427	0.310089
2.52302	0.13441	2.52303	-0.112302	1.19341	-0.234658	0.517198	-0.314964	0.51726	0.308245
2.52708	0.133891	2.52708	-0.115144	1.19533	-0.237157	0.518031	-0.316886	0.518092	0.305987
2.53114	0.134537	2.53115	-0.116811	1.19725	-0.236538	0.518864	-0.319008	0.518925	0.304504
2.53521	0.134347	2.53521	-0.117889	1.19918	-0.235508	0.519697	-0.320209	0.519758	0.302487
2.53927	0.132922	2.53928	-0.121856	1.2011	-0.234867	0.520529	-0.321016	0.520591	0.301485
2.54333	0.133502	2.54333	-0.125141	1.20302	-0.234652	0.521362	-0.323587	0.521424	0.298551
2.54739	0.132416	2.5474	-0.126732	1.20494	-0.235277	0.522195	-0.325398	0.522257	0.295764
2.55146	0.131184	2.55146	-0.126659	1.20686	-0.237204	0.523028	-0.326996	0.52309	0.292169
2.55552	0.131	2.55553	-0.124672	1.20878	-0.239339	0.523861	-0.329089	0.523923	0.290982
2.55959	0.130505	2.55959	-0.122743	1.21071	-0.241593	0.524694	-0.331397	0.524756	0.287558
2.56365	0.131259	2.56365	-0.123821	1.21263	-0.24353	0.525527	-0.332697	0.525589	0.2853
2.56771	0.132116	2.56771	-0.121246	1.21455	-0.244685	0.526359	-0.334097	0.526422	0.283723
2.57178	0.131773	2.57178	-0.120061	1.21647	-0.246074	0.527192	-0.33685	0.527255	0.280671
2.57584	0.132113	2.57584	-0.118663	1.21839	-0.247304	0.528025	-0.338545	0.528088	0.278539
2.5799	0.134118	2.5799	-0.116458	1.22031	-0.247329	0.528858	-0.34009	0.528921	0.278115
2.58396	0.137455	2.58397	-0.113911	1.22224	-0.248452	0.529691	-0.341773	0.529754	0.277589
2.58803	0.140126	2.58803	-0.111258	1.22416	-0.251484	0.530524	-0.344323	0.530587	0.276052
2.59209	0.140451	2.59209	-0.108257	1.22608	-0.253396	0.531356	-0.346659	0.531419	0.272831
2.59615	0.141037	2.59615	-0.106961	1.228	-0.254628	0.532189	-0.347964	0.532252	0.271606
2.60021	0.141333	2.60022	-0.10672	1.22992	-0.253651	0.533022	-0.349726	0.533085	0.270329
2.60428	0.142007	2.60428	-0.106811	1.23185	-0.256142	0.533855	-0.35187	0.533918	0.267601
2.60834	0.140535	2.60834	-0.106942	1.23377	-0.256808	0.534688	-0.354765	0.534752	0.265468
2.6124	0.136464	2.6124	-0.108283	1.23569	-0.258102	0.535521	-0.356047	0.535584	0.263663
2.61646	0.132991	2.61647	-0.110636	1.23761	-0.259058	0.536353	-0.357301	0.536417	0.261741
2.62053	0.132377	2.62053	-0.110585	1.23953	-0.258351	0.537187	-0.360127	0.53725	0.259734
2.62459	0.132114	2.62459	-0.109779	1.24145	-0.257286	0.538019	-0.361809	0.538083	0.256524
2.62866	0.131089	2.62865	-0.109525	1.24338	-0.256631	0.538852	-0.36347	0.538916	0.254352
2.63271	0.130518	2.63272	-0.109596	1.2453	-0.257366	0.539685	-0.365456	0.539749	0.253288
2.63678	0.129896	2.63678	-0.108791	1.24722	-0.258236	0.540518	-0.367165	0.540582	0.252619
2.64084	0.130887	2.64085	-0.107373	1.24914	-0.258459	0.541351	-0.369438	0.541415	0.250767
2.64491	0.131408	2.64491	-0.106624	1.25106	-0.25871	0.542184	-0.371502	0.542248	0.25045
2.64897	0.131011	2.64897	-0.108115	1.25299	-0.261047	0.543016	-0.373421	0.543081	0.24976
2.65303	0.131748	2.65303	-0.112114	1.25491	-0.263386	0.543849	-0.374549	0.543914	0.248707
2.6571	0.134989	2.6571	-0.11237	1.25683	-0.264467	0.544682	-0.37486	0.544746	0.246928
2.66116	0.135682	2.66116	-0.112423	1.25875	-0.264705	0.545515	-0.375047	0.54558	0.246098
2.66522	0.13573	2.66522	-0.113314	1.26067	-0.264174	0.546348	-0.375596	0.546413	0.242888
2.66928	0.137553	2.66929	-0.111246	1.26259	-0.264711	0.547181	-0.376495	0.547246	0.240062
2.67335	0.139164	2.67335	-0.11059	1.26452	-0.267001	0.548013	-0.377964	0.548079	0.239752
2.67741	0.139527	2.67741	-0.110882	1.26644	-0.268876	0.548846	-0.379307	0.548912	0.238239
2.68147	0.138362	2.68147	-0.106578	1.26836	-0.269547	0.549679	-0.380858	0.549744	0.237726
2.68553	0.136718	2.68554	-0.105233	1.27028	-0.27105	0.550512	-0.3828	0.550577	0.237127
2.6896	0.138109	2.6896	-0.105159	1.2722	-0.272613	0.551345	-0.38388	0.55141	0.235834
2.69366	0.138653	2.69366	-0.105191	1.27412	-0.274138	0.552178	-0.385263	0.552243	0.236119
2.69772	0.138802	2.69772	-0.106639	1.27605	-0.275501	0.553011	-0.386748	0.553076	0.234426
2.70178	0.14074	2.70179	-0.108568	1.27797	-0.27641	0.553843	-0.387362	0.553909	0.231737
2.70585	0.143039	2.70585	-0.109685	1.27989	-0.275588	0.554676	-0.387696	0.554742	0.231277
2.70991	0.145056	2.70992	-0.110093	1.28181	-0.275872	0.555509	-0.388708	0.555575	0.229336
2.71397	0.14656	2.71397	-0.111319	1.28373	-0.276766	0.556342	-0.391143	0.556408	0.228184
2.71803	0.146839	2.71804	-0.112787	1.28565	-0.276842	0.557175	-0.393896	0.557241	0.227358
2.7221	0.147454	2.7221	-0.114021	1.28758	-0.279864	0.558008	-0.396543	0.558074	0.225336
2.72616	0.145618	2.72616	-0.111557	1.2895	-0.282013	0.55884	-0.399	0.558907	0.225261
2.73022	0.143987	2.73022	-0.111558	1.29142	-0.283282	0.559673	-0.400923	0.55974	0.22492
2.73429	0.142005	2.73429	-0.110685	1.29334	-0.283644	0.560506	-0.402436	0.560573	0.224179
2.73835	0.14143	2.73835	-0.110731	1.29526	-0.282475	0.561339	-0.40313	0.561406	0.221456
2.74242	0.141035	2.74242	-0.113506	1.29719	-0.282058	0.562172	-0.404385	0.562239	0.21889
2.74648	0.139015	2.74648	-0.112875	1.29911	-0.282954	0.563005	-0.407287	0.563071	0.21612
2.75054	0.136548	2.75054	-0.113963	1.30103	-0.28453	0.563837	-0.409548	0.563904	0.213112
2.7546	0.136495	2.75461	-0.115406	1.30295	-0.284729	0.56467	-0.410866	0.564737	0.209965
2.75867	0.140292	2.75867	-0.116791	1.30487	-0.283871	0.565503	-0.41257	0.56557	0.208544
2.76273	0.140937	2.76273	-0.118709	1.30679	-0.28289	0.566336	-0.414482	0.566403	0.207749
2.76679	0.142295	2.76679	-0.12113	1.30872	-0.282207	0.567169	-0.416416	0.567236	0.208241
2.77085	0.143583	2.77086	-0.121936	1.31064	-0.282752	0.568002	-0.419257	0.568069	0.207872
2.77492	0.143793	2.77492	-0.119913	1.31256	-0.281178	0.568835	-0.420571	0.568902	0.207117
2.77898	0.144463	2.77898	-0.119821	1.31448	-0.280184	0.569667	-0.422848	0.569735	0.205748
2.78304	0.14744	2.78304	-0.117874	1.3164	-0.279306	0.5705	-0.42553	0.570568	0.202772
2.7871	0.146041	2.78711	-0.118276	1.31832	-0.277655	0.571333	-0.427831	0.571401	0.20076
2.79117	0.145852	2.79117	-0.118468	1.32025	-0.274547	0.572166	-0.428679	0.572234	0.199705
2.79523	0.144842	2.79523	-0.117488	1.32217	-0.275556	0.572999	-0.429016	0.573067	0.197759
2.79929	0.145268	2.79929	-0.115574	1.32409	-0.276582	0.573832	-0.43048	0.5739	0.196422
2.80335	0.145832	2.80336	-0.113123	1.32601	-0.276158	0.574664	-0.433171	0.574733	0.19541
2.80742	0.145374	2.80742	-0.11047	1.32793	-0.278213	0.575497	-0.435429	0.575566	0.194141
2.81148	0.144722	2.81148	-0.10809	1.32986	-0.278003	0.57633	-0.437197	0.576398	0.193449
2.81554	0.145633	2.81554	-0.109876	1.33178	-0.2767	0.577163	-0.437891	0.577231	0.192001
2.81961	0.148243	2.81961	-0.108439	1.3337	-0.276144	0.577996	-0.438075	0.578065	0.188322
2.82367	0.151605	2.82367	-0.106537	1.33562	-0.27929	0.578829	-0.438407	0.578898	0.186604
2.82774	0.1524	2.82774	-0.107373	1.33754	-0.279778	0.579662	-0.439635	0.579731	0.185224
2.8318	0.153022	2.8318	-0.110112	1.33946	-0.27994	0.580495	-0.44074	0.580563	0.184273
2.83586	0.154298	2.83586	-0.113038	1.34139	-0.279613	0.581327	-0.44257	0.581396	0.181055
2.83992	0.155056	2.83993	-0.115787	1.34331	-0.278764	0.58216	-0.44524	0.582229	0.180376
2.84399	0.154173	2.84399	-0.112909	1.34523	-0.27925	0.582993	-0.446912	0.583062	0.180788
2.84804	0.151909	2.84805	-0.116354	1.34715	-0.281021	0.583826	-0.445712	0.583895	0.180815
2.85211	0.151367	2.85211	-0.118514	1.34907	-0.282568	0.584659	-0.445883	0.584728	0.180268
2.85617	0.150329	2.85618	-0.116186	1.35099	-0.283507	0.585492	-0.447407	0.585561	0.181925
2.86024	0.148676	2.86024	-0.113839	1.35292	-0.284478	0.586324	-0.449142	0.586394	0.180173
2.8643	0.147442	2.8643	-0.114039	1.35484	-0.286115	0.587157	-0.450948	0.587227	0.178972
2.86836	0.147176	2.86836	-0.115583	1.35676	-0.286735	0.58799	-0.451049	0.58806	0.175768
2.87242	0.14766	2.87243	-0.118637	1.35868	-0.286413	0.588823	-0.451601	0.588893	0.172789
2.87649	0.148749	2.87649	-0.119305	1.3606	-0.285491	0.589656	-0.452652	0.589726	0.171023
2.88055	0.149382	2.88055	-0.1172	1.36252	-0.286611	0.590489	-0.452578	0.590559	0.169371
2.88461	0.151179	2.88461	-0.118517	1.36445	-0.287195	0.591322	-0.45254	0.591392	0.16765
2.88867	0.153508	2.88868	-0.118796	1.36637	-0.287385	0.592154	-0.453189	0.592225	0.167089
2.89274	0.155526	2.89274	-0.11863	1.36829	-0.287866	0.592987	-0.454529	0.593058	0.165416
2.89681	0.156706	2.89681	-0.118411	1.37021	-0.288934	0.59382	-0.455999	0.59389	0.162217
2.90086	0.156282	2.90086	-0.117481	1.37213	-0.290696	0.594653	-0.456063	0.594723	0.161294
2.90493	0.154431	2.90493	-0.117941	1.37406	-0.292178	0.595486	-0.455855	0.595556	0.162188
2.90899	0.153694	2.90899	-0.115564	1.37598	-0.292962	0.596319	-0.456621	0.596389	0.161445
2.91305	0.153478	2.91305	-0.11529	1.3779	-0.294191	0.597151	-0.45796	0.597222	0.160652
2.91711	0.154239	2.91712	-0.115169	1.37982	-0.294573	0.597984	-0.459718	0.598055	0.159788
2.92118	0.152431	2.92118	-0.113648	1.38174	-0.294445	0.598817	-0.461565	0.598888	0.159282
2.92524	0.151767	2.92525	-0.112569	1.38366	-0.293942	0.59965	-0.463441	0.599721	0.157664
2.92931	0.151304	2.92931	-0.11275	1.38559	-0.293193	0.600483	-0.464862	0.600554	0.157222
2.93337	0.15016	2.93337	-0.112151	1.38751	-0.292362	0.601316	-0.466146	0.601387	0.155846
2.93743	0.150376	2.93743	-0.112797	1.38943	-0.294209	0.602148	-0.466947	0.60222	0.154001
2.94149	0.148885	2.9415	-0.113004	1.39135	-0.297016	0.602981	-0.468079	0.603053	0.153554
2.94556	0.149837	2.94556	-0.113779	1.39327	-0.298953	0.603814	-0.469512	0.603886	0.153501
2.94962	0.149534	2.94962	-0.115223	1.39519	-0.300193	0.604647	-0.470866	0.604719	0.152061
2.95368	0.152002	2.95368	-0.117419	1.39712	-0.30192	0.60548	-0.47242	0.605552	0.151211
2.95774	0.153773	2.95775	-0.119201	1.39904	-0.302381	0.606313	-0.47383	0.606385	0.149193
2.96181	0.154095	2.96181	-0.119666	1.40096	-0.301743	0.607146	-0.474474	0.607217	0.148679
2.96587	0.153855	2.96587	-0.119903	1.40288	-0.303203	0.607978	-0.476173	0.60805	0.147615
2.96993	0.152994	2.96993	-0.118712	1.4048	-0.304212	0.608811	-0.47988	0.608883	0.148376
2.97399	0.153955	2.974	-0.118763	1.40673	-0.305354	0.609644	-0.482505	0.609717	0.148866
2.97806	0.153348	2.97806	-0.117496	1.40865	-0.305917	0.610477	-0.484128	0.61055	0.147994
2.98212	0.155137	2.98212	-0.117558	1.41057	-0.304778	0.61131	-0.486475	0.611383	0.146212
2.98618	0.155092	2.98618	-0.11631	1.41249	-0.306086	0.612143	-0.488318	0.612215	0.145962
2.99025	0.154581	2.99025	-0.113306	1.41441	-0.306973	0.612975	-0.48912	0.613048	0.145081
2.99431	0.154989	2.99431	-0.111674	1.41633	-0.307899	0.613808	-0.491004	0.613881	0.145088
2.99837	0.155888	2.99837	-0.113228	1.41826	-0.309699	0.614641	-0.493632	0.614714	0.145508
3.00243	0.156643	3.00244	-0.113402	1.42018	-0.311282	0.615474	-0.496022	0.615547	0.144515
3.0065	0.155419	3.0065	-0.114771	1.4221	-0.310874	0.616307	-0.497666	0.61638	0.142169
3.01056	0.15453	3.01057	-0.114994	1.42402	-0.309612	0.61714	-0.498779	0.617213	0.141343
3.01463	0.154919	3.01463	-0.115223	1.42594	-0.308428	0.617972	-0.498657	0.618046	0.140432
3.01868	0.15676	3.01869	-0.115806	1.42786	-0.307776	0.618806	-0.499089	0.618879	0.139736
3.02275	0.158315	3.02275	-0.115936	1.42979	-0.307229	0.619638	-0.500255	0.619712	0.13929
3.02681	0.15867	3.02682	-0.115443	1.43171	-0.307748	0.620471	-0.500704	0.620545	0.139978
3.03088	0.159077	3.03088	-0.118017	1.43363	-0.308726	0.621304	-0.501589	0.621378	0.139178
3.03493	0.160287	3.03494	-0.11714	1.43555	-0.307824	0.622137	-0.502391	0.622211	0.139177
3.039	0.15999	3.039	-0.11374	1.43747	-0.309162	0.62297	-0.502664	0.623044	0.139693
3.04306	0.159361	3.04307	-0.112515	1.43939	-0.309431	0.623803	-0.502445	0.623877	0.137686
3.04713	0.159826	3.04713	-0.111685	1.44132	-0.309477	0.624635	-0.503093	0.62471	0.135757
3.05119	0.160697	3.05119	-0.112653	1.44324	-0.310538	0.625468	-0.505911	0.625542	0.135305
3.05525	0.162335	3.05525	-0.115145	1.44516	-0.311376	0.626301	-0.506614	0.626375	0.13421
3.05931	0.164062	3.05932	-0.115337	1.44708	-0.311337	0.627134	-0.506772	0.627208	0.134745
3.06338	0.164227	3.06338	-0.11562	1.449	-0.310271	0.627967	-0.508628	0.628041	0.134657
3.06744	0.165093	3.06744	-0.116742	1.45093	-0.308531	0.6288	-0.509118	0.628874	0.133059
3.0715	0.167745	3.0715	-0.117137	1.45285	-0.308045	0.629632	-0.508808	0.629707	0.131066
3.07557	0.166396	3.07557	-0.118462	1.45477	-0.309589	0.630465	-0.508233	0.63054	0.131118
3.07963	0.166774	3.07963	-0.117886	1.45669	-0.311451	0.631298	-0.507653	0.631373	0.128802
3.08369	0.167619	3.08369	-0.115493	1.45861	-0.312979	0.632131	-0.50808	0.632206	0.127159
3.08775	0.167377	3.08776	-0.113659	1.46053	-0.313649	0.632964	-0.508241	0.633039	0.125553
3.09182	0.166867	3.09182	-0.112173	1.46246	-0.312997	0.633797	-0.510415	0.633872	0.123779
3.09588	0.167589	3.09589	-0.1112	1.46438	-0.312546	0.63463	-0.510912	0.634705	0.123699
3.09994	0.166922	3.09994	-0.111965	1.4663	-0.312452	0.635462	-0.509795	0.635538	0.122776
3.104	0.168602	3.10401	-0.113013	1.46822	-0.312988	0.636295	-0.510331	0.636371	0.121853
3.10807	0.170419	3.10807	-0.114535	1.47014	-0.312793	0.637128	-0.511665	0.637204	0.12055
3.11213	0.17142	3.11214	-0.114131	1.47206	-0.312683	0.637961	-0.513349	0.638037	0.1192
3.1162	0.172808	3.11619	-0.111971	1.47399	-0.312408	0.638794	-0.515064	0.638869	0.117526
3.12025	0.1746	3.12026	-0.110264	1.47591	-0.311772	0.639627	-0.516149	0.639702	0.115914
3.12432	0.176267	3.12432	-0.109548	1.47783	-0.311037	0.640459	-0.516074	0.640535	0.11597
3.12838	0.179028	3.12839	-0.110833	1.47975	-0.312081	0.641292	-0.515868	0.641368	0.114309
3.13245	0.180319	3.13245	-0.11009	1.48167	-0.31343	0.642125	-0.515554	0.642202	0.114273
3.13651	0.1805	3.13651	-0.108624	1.48359	-0.314347	0.642958	-0.51726	0.643034	0.112183
3.14057	0.181872	3.14057	-0.108355	1.48552	-0.31422	0.643791	-0.519266	0.643867	0.110289
3.14463	0.182809	3.14464	-0.10843	1.48744	-0.312806	0.644624	-0.521346	0.6447	0.11057
3.1487	0.184205	3.1487	-0.109185	1.48936	-0.312843	0.645457	-0.522568	0.645533	0.110456
3.15276	0.186401	3.15276	-0.111665	1.49128	-0.313643	0.646289	-0.523236	0.646366	0.110495
3.15682	0.187857	3.15682	-0.110015	1.4932	-0.313894	0.647122	-0.524234	0.647199	0.110769
3.16089	0.188591	3.16089	-0.107327	1.49513	-0.314245	0.647955	-0.525428	0.648032	0.108369
3.16495	0.187815	3.16495	-0.109591	1.49705	-0.315379	0.648788	-0.526484	0.648865	0.106988
3.16901	0.186752	3.16901	-0.112273	1.49897	-0.316317	0.649621	-0.528637	0.649698	0.106253
3.17307	0.185933	3.17308	-0.115244	1.50089	-0.316767	0.650454	-0.529707	0.650531	0.104678
3.17714	0.186277	3.17714	-0.116477	1.50281	-0.318404	0.651286	-0.53104	0.651364	0.100787
3.1812	0.186659	3.1812	-0.114711	1.50473	-0.318917	0.652119	-0.533021	0.652196	0.10118
3.18526	0.186417	3.18526	-0.113067	1.50666	-0.319459	0.652952	-0.534388	0.65303	0.101649
3.18932	0.186627	3.18933	-0.113797	1.50858	-0.320469	0.653785	-0.535397	0.653863	0.102721
3.19339	0.184557	3.19339	-0.113122	1.5105	-0.32226	0.654618	-0.536416	0.654696	0.102072
3.19745	0.187451	3.19746	-0.109487	1.51242	-0.322779	0.655451	-0.537719	0.655529	0.099777
3.20152	0.191158	3.20152	-0.106407	1.51434	-0.322981	0.656283	-0.538607	0.656361	0.098759
3.20557	0.191789	3.20558	-0.106235	1.51626	-0.323168	0.657117	-0.53901	0.657194	0.097479
3.20964	0.19209	3.20964	-0.106931	1.51819	-0.323567	0.657949	-0.539675	0.658027	0.097435
3.2137	0.192924	3.21371	-0.106629	1.52011	-0.324429	0.658782	-0.538897	0.65886	0.096947
3.21777	0.194087	3.21777	-0.107958	1.52203	-0.326115	0.659615	-0.538688	0.659693	0.096773
3.22182	0.197044	3.22183	-0.10649	1.52395	-0.327914	0.660448	-0.539074	0.660526	0.09694
3.22589	0.196829	3.22589	-0.104547	1.52587	-0.328972	0.661281	-0.54019	0.661359	0.097707
3.22995	0.1949	3.22996	-0.10623	1.5278	-0.327889	0.662114	-0.541845	0.662192	0.098382
3.23402	0.192078	3.23402	-0.106673	1.52972	-0.328379	0.662946	-0.543359	0.663025	0.098408
3.23808	0.191187	3.23808	-0.106101	1.53164	-0.329041	0.663779	-0.543169	0.663858	0.098542
3.24214	0.190906	3.24214	-0.106104	1.53356	-0.329205	0.664612	-0.543477	0.664691	0.09703
3.24621	0.19039	3.24621	-0.107048	1.53548	-0.3287	0.665445	-0.544792	0.665524	0.094977
3.25027	0.190058	3.25027	-0.110301	1.5374	-0.329047	0.666278	-0.545616	0.666357	0.093257
3.25433	0.187961	3.25433	-0.112913	1.53933	-0.328241	0.667111	-0.546385	0.66719	0.091645
3.25839	0.19241	3.2584	-0.112845	1.54125	-0.327127	0.667943	-0.547785	0.668023	0.089594
3.26246	0.192455	3.26246	-0.113719	1.54317	-0.327529	0.668776	-0.54847	0.668856	0.088735
3.26652	0.191959	3.26653	-0.11551	1.54509	-0.328513	0.669609	-0.548533	0.669688	0.087546
3.27058	0.191846	3.27058	-0.115203	1.54701	-0.327276	0.670442	-0.54869	0.670521	0.087527
3.27464	0.192557	3.27465	-0.113201	1.54893	-0.32627	0.671275	-0.549349	0.671354	0.088364
3.27871	0.194625	3.27871	-0.113149	1.55086	-0.326643	0.672108	-0.549506	0.672187	0.088875
3.28277	0.197585	3.28278	-0.112506	1.55278	-0.323655	0.672941	-0.549567	0.67302	0.087071
3.28683	0.198002	3.28683	-0.113041	1.5547	-0.322485	0.673773	-0.549851	0.673853	0.087156
3.29089	0.200483	3.2909	-0.114328	1.55662	-0.322357	0.674606	-0.550481	0.674686	0.085589
3.29496	0.201708	3.29496	-0.112428	1.55854	-0.322428	0.675439	-0.550714	0.675519	0.08484
3.29902	0.202226	3.29903	-0.111101	1.56046	-0.32117	0.676272	-0.551714	0.676352	0.085743
3.30308	0.203266	3.30308	-0.111928	1.56239	-0.321484	0.677105	-0.552735	0.677185	0.086721
3.30714	0.202732	3.30715	-0.112562	1.56431	-0.322152	0.677938	-0.553646	0.678018	0.087522
3.31121	0.199831	3.31121	-0.110367	1.56623	-0.322994	0.67877	-0.554181	0.678851	0.088233
3.31527	0.198564	3.31528	-0.107311	1.56815	-0.323886	0.679603	-0.556029	0.679684	0.088427
3.31934	0.199361	3.31934	-0.107839	1.57008	-0.32399	0.680436	-0.557753	0.680517	0.086886
3.3234	0.195539	3.3234	-0.108209	1.572	-0.324218	0.681269	-0.559048	0.68135	0.084155
3.32746	0.197247	3.32746	-0.108628	1.57392	-0.324453	0.682102	-0.559539	0.682183	0.081624
3.33153	0.199649	3.33153	-0.108792	1.57584	-0.324737	0.682935	-0.559524	0.683016	0.07881
3.33559	0.199708	3.33559	-0.108609	1.57776	-0.327978	0.683768	-0.55947	0.683848	0.074391
3.33965	0.199903	3.33965	-0.108522	1.57968	-0.327765	0.6846	-0.561131	0.684682	0.073912
3.34371	0.20332	3.34372	-0.109248	1.5816	-0.32712	0.685433	-0.561611	0.685515	0.073774
3.34778	0.206639	3.34778	-0.111403	1.58353	-0.327582	0.686266	-0.561071	0.686348	0.074984
3.35184	0.207355	3.35184	-0.114742	1.58545	-0.328985	0.687099	-0.560727	0.687181	0.075017
3.3559	0.21065	3.3559	-0.114908	1.58737	-0.330043	0.687932	-0.561185	0.688013	0.074473
3.35996	0.2134	3.35997	-0.114984	1.58929	-0.331171	0.688765	-0.561826	0.688846	0.075146
3.36403	0.215116	3.36403	-0.116776	1.59121	-0.332535	0.689597	-0.562695	0.689679	0.075587
3.36809	0.216955	3.36809	-0.11962	1.59313	-0.334268	0.69043	-0.563389	0.690512	0.075041
3.37215	0.217837	3.37215	-0.122279	1.59506	-0.334287	0.691263	-0.564016	0.691345	0.074763
3.37621	0.21641	3.37622	-0.125431	1.59698	-0.334158	0.692096	-0.564489	0.692178	0.074119
3.38028	0.216823	3.38028	-0.122235	1.5989	-0.334677	0.692929	-0.565124	0.693011	0.073959
3.38434	0.219205	3.38435	-0.122588	1.60082	-0.336286	0.693762	-0.565511	0.693844	0.074773
3.38841	0.221432	3.38841	-0.122392	1.60275	-0.337573	0.694595	-0.566681	0.694677	0.073816
3.39246	0.221364	3.39247	-0.121342	1.60467	-0.337037	0.695428	-0.568212	0.69551	0.072905
3.39653	0.222936	3.39653	-0.12017	1.60659	-0.336271	0.69626	-0.568302	0.696343	0.073143
3.40059	0.225797	3.4006	-0.11905	1.60851	-0.33634	0.697093	-0.568924	0.697176	0.071861
3.40465	0.22748	3.40465	-0.117514	1.61043	-0.33871	0.697926	-0.570483	0.698009	0.070211
3.40872	0.227264	3.40872	-0.117118	1.61235	-0.339788	0.698759	-0.571881	0.698842	0.068689
3.41278	0.224374	3.41278	-0.118682	1.61427	-0.340332	0.699592	-0.572328	0.699675	0.06662
3.41685	0.22015	3.41685	-0.117327	1.6162	-0.340612	0.700425	-0.572113	0.700508	0.066653
3.42091	0.220487	3.42091	-0.117226	1.61812	-0.340861	0.701257	-0.572534	0.70134	0.068382
3.42497	0.220759	3.42497	-0.11898	1.62004	-0.340397	0.70209	-0.573762	0.702173	0.070227
3.42903	0.219435	3.42904	-0.120636	1.62196	-0.339039	0.702923	-0.575927	0.703006	0.07035
3.4331	0.218518	3.4331	-0.120318	1.62388	-0.337696	0.703756	-0.578007	0.703839	0.071273
3.43716	0.219675	3.43716	-0.11831	1.6258	-0.336867	0.704589	-0.578841	0.704672	0.071867
3.44122	0.221739	3.44122	-0.116358	1.62773	-0.337082	0.705422	-0.578752	0.705505	0.071799
3.44528	0.224566	3.44529	-0.118082	1.62965	-0.33763	0.706254	-0.579223	0.706338	0.071759
3.44935	0.227579	3.44935	-0.118369	1.63157	-0.338153	0.707087	-0.580097	0.707171	0.070775
3.45341	0.228574	3.45342	-0.11792	1.63349	-0.338325	0.70792	-0.581252	0.708004	0.07054
3.45747	0.229859	3.45747	-0.118176	1.63541	-0.337587	0.708753	-0.582749	0.708837	0.070503
3.46153	0.231025	3.46154	-0.119222	1.63734	-0.338017	0.709586	-0.582653	0.70967	0.069545
3.4656	0.230711	3.4656	-0.120205	1.63926	-0.338025	0.710419	-0.582125	0.710503	0.067978
3.46966	0.230014	3.46966	-0.121318	1.64118	-0.337637	0.711252	-0.582074	0.711336	0.068343
3.47372	0.233231	3.47372	-0.122228	1.6431	-0.33789	0.712084	-0.582662	0.712169	0.067834
3.47778	0.231841	3.47779	-0.1226	1.64502	-0.337552	0.712917	-0.582785	0.713002	0.066366
3.48185	0.234094	3.48185	-0.122089	1.64695	-0.337279	0.71375	-0.583274	0.713835	0.065808
3.48591	0.235475	3.48592	-0.120464	1.64887	-0.33773	0.714583	-0.583791	0.714667	0.064688
3.48997	0.235075	3.48997	-0.119838	1.65079	-0.339422	0.715416	-0.583407	0.7155	0.063633
3.49404	0.235104	3.49404	-0.120023	1.65271	-0.341037	0.716249	-0.582398	0.716333	0.064408
3.4981	0.23583	3.4981	-0.117978	1.65463	-0.342011	0.717081	-0.581927	0.717167	0.064958
3.50217	0.235955	3.50217	-0.116282	1.65655	-0.342248	0.717914	-0.581877	0.718	0.065328
3.50623	0.23814	3.50623	-0.116425	1.65847	-0.342116	0.718747	-0.58121	0.718832	0.065098
3.51029	0.239591	3.51029	-0.116925	1.6604	-0.343165	0.71958	-0.580346	0.719665	0.064797
3.51435	0.238151	3.51436	-0.116103	1.66232	-0.342336	0.720413	-0.580973	0.720498	0.065134
3.51842	0.237549	3.51842	-0.115617	1.66424	-0.341237	0.721246	-0.581434	0.721331	0.064298
3.52248	0.239252	3.52248	-0.116649	1.66616	-0.340451	0.722078	-0.581394	0.722164	0.062839
3.52654	0.240371	3.52654	-0.118195	1.66808	-0.340464	0.722911	-0.581372	0.722997	0.062067
3.5306	0.238226	3.53061	-0.118539	1.67	-0.341657	0.723744	-0.580073	0.72383	0.061435
3.53467	0.234808	3.53467	-0.120483	1.67193	-0.341487	0.724577	-0.578666	0.724663	0.05978
3.53873	0.23631	3.53873	-0.119001	1.67385	-0.341568	0.72541	-0.578336	0.725496	0.0602
3.54279	0.239345	3.54279	-0.119403	1.67577	-0.342614	0.726243	-0.579028	0.726329	0.059412
3.54685	0.242768	3.54686	-0.119975	1.67769	-0.340613	0.727076	-0.580175	0.727162	0.058406
3.55092	0.24234	3.55092	-0.120729	1.67962	-0.339864	0.727908	-0.580846	0.727995	0.058318
3.55498	0.243642	3.55498	-0.120831	1.68154	-0.338879	0.728741	-0.581896	0.728828	0.058116
3.55904	0.246944	3.55904	-0.119856	1.68346	-0.337099	0.729574	-0.581421	0.729661	0.057306
3.5631	0.248343	3.56311	-0.120019	1.68538	-0.337299	0.730407	-0.582301	0.730494	0.056993
3.56717	0.247848	3.56717	-0.120399	1.6873	-0.338871	0.73124	-0.583962	0.731327	0.056446
3.57123	0.245999	3.57124	-0.119677	1.68922	-0.340826	0.732073	-0.585556	0.73216	0.05699
3.5753	0.246677	3.57529	-0.120243	1.69114	-0.34195	0.732906	-0.585994	0.732992	0.056427
3.57936	0.248597	3.57936	-0.119451	1.69307	-0.339891	0.733738	-0.587317	0.733825	0.056375
3.58342	0.248703	3.58342	-0.118971	1.69499	-0.338046	0.734571	-0.587665	0.734658	0.056625
3.58749	0.248023	3.58749	-0.119056	1.69691	-0.337533	0.735404	-0.588396	0.735491	0.056697
3.59154	0.248676	3.59154	-0.118107	1.69883	-0.337844	0.736237	-0.589644	0.736324	0.05607
3.59561	0.251061	3.59561	-0.116607	1.70075	-0.338194	0.73707	-0.59041	0.737157	0.054918
3.59967	0.252754	3.59968	-0.114862	1.70267	-0.337926	0.737903	-0.591723	0.73799	0.054199
3.60374	0.250687	3.60374	-0.115344	1.7046	-0.338401	0.738736	-0.591678	0.738823	0.053207
3.6078	0.249593	3.6078	-0.116109	1.70652	-0.338887	0.739568	-0.59213	0.739656	0.053377
3.61186	0.250972	3.61186	-0.116902	1.70844	-0.339307	0.740401	-0.593919	0.740489	0.053059
3.61592	0.252735	3.61593	-0.11701	1.71036	-0.341086	0.741234	-0.593578	0.741322	0.051991
3.61999	0.253123	3.61999	-0.116553	1.71229	-0.342104	0.742067	-0.594087	0.742155	0.04914
3.62405	0.252229	3.62405	-0.117128	1.71421	-0.341758	0.7429	-0.59478	0.742988	0.050012
3.62811	0.251789	3.62811	-0.119609	1.71613	-0.340657	0.743733	-0.594138	0.743821	0.050651
3.63217	0.253312	3.63218	-0.117889	1.71805	-0.340114	0.744565	-0.594836	0.744654	0.050124
3.63624	0.253995	3.63624	-0.119256	1.71997	-0.338367	0.745398	-0.596161	0.745487	0.050671
3.6403	0.256608	3.6403	-0.118638	1.72189	-0.33738	0.746231	-0.596924	0.746319	0.048055
3.64436	0.257546	3.64436	-0.118984	1.72381	-0.337347	0.747064	-0.59769	0.747152	0.045905
3.64842	0.258575	3.64843	-0.118106	1.72574	-0.338326	0.747897	-0.597837	0.747985	0.044866
3.65249	0.260861	3.65249	-0.115083	1.72766	-0.340196	0.74873	-0.598426	0.748818	0.043315
3.65655	0.264313	3.65655	-0.115078	1.72958	-0.34113	0.749563	-0.598003	0.749652	0.042294
3.66061	0.268473	3.66061	-0.115679	1.7315	-0.342176	0.750395	-0.597395	0.750484	0.04222
3.66468	0.272773	3.66468	-0.113941	1.73342	-0.343607	0.751228	-0.596246	0.751317	0.040842
3.66874	0.272853	3.66874	-0.114777	1.73534	-0.345194	0.752061	-0.596974	0.75215	0.041861
3.67281	0.273114	3.67281	-0.115548	1.73727	-0.346008	0.752894	-0.598194	0.752983	0.04009
3.67686	0.274168	3.67687	-0.11599	1.73919	-0.346056	0.753727	-0.598283	0.753816	0.039417
3.68093	0.274702	3.68093	-0.116292	1.74111	-0.345868	0.75456	-0.598425	0.754649	0.040141
3.68499	0.273921	3.685	-0.116491	1.74303	-0.347094	0.755392	-0.599116	0.755482	0.03744
3.68906	0.27363	3.68906	-0.117099	1.74496	-0.347924	0.756225	-0.59978	0.756315	0.039298
3.69312	0.27665	3.69312	-0.118792	1.74688	-0.349662	0.757058	-0.599944	0.757148	0.039957
3.69718	0.273804	3.69718	-0.117316	1.7488	-0.351061	0.757891	-0.60048	0.757981	0.041112
3.70124	0.273092	3.70125	-0.115499	1.75072	-0.350338	0.758724	-0.601435	0.758814	0.041161
3.70531	0.273211	3.70531	-0.114675	1.75264	-0.351027	0.759557	-0.602393	0.759647	0.039069
3.70937	0.27273	3.70937	-0.115839	1.75456	-0.351739	0.760389	-0.603236	0.76048	0.03796
3.71343	0.271458	3.71343	-0.117326	1.75648	-0.352851	0.761222	-0.602916	0.761313	0.038438
3.71749	0.268995	3.7175	-0.116571	1.75841	-0.354336	0.762055	-0.603927	0.762146	0.038738
3.72156	0.266362	3.72156	-0.116614	1.76033	-0.354743	0.762888	-0.604681	0.762979	0.040515
3.72562	0.268902	3.72562	-0.114989	1.76225	-0.355364	0.763721	-0.605789	0.763811	0.039681
3.72968	0.269402	3.72968	-0.116425	1.76417	-0.35591	0.764554	-0.60626	0.764644	0.039248
3.73374	0.273064	3.73375	-0.117011	1.76609	-0.355755	0.765387	-0.605288	0.765477	0.039313
3.73781	0.273312	3.73781	-0.117499	1.76801	-0.35374	0.766219	-0.604952	0.76631	0.039784
3.74187	0.273574	3.74187	-0.118436	1.76994	-0.355449	0.767052	-0.605005	0.767143	0.041433
3.74593	0.274604	3.74593	-0.120147	1.77186	-0.356246	0.767885	-0.605302	0.767976	0.042427
3.75	0.27497	3.75	-0.122316	1.77378	-0.356169	0.768718	-0.605913	0.768809	0.044445
3.75406	0.274424	3.75406	-0.121811	1.7757	-0.355676	0.769551	-0.606465	0.769642	0.04504
3.75813	0.27577	3.75813	-0.12248	1.77762	-0.356431	0.770384	-0.606817	0.770475	0.045184
3.76218	0.274526	3.76219	-0.12303	1.77955	-0.356576	0.771217	-0.607112	0.771308	0.043375
3.76625	0.276266	3.76625	-0.122217	1.78147	-0.35765	0.772049	-0.607919	0.772141	0.043149
3.77031	0.279112	3.77032	-0.120118	1.78339	-0.359728	0.772882	-0.607904	0.772974	0.043196
3.77438	0.280638	3.77438	-0.117189	1.78531	-0.36072	0.773715	-0.60806	0.773807	0.042836
3.77843	0.281412	3.77844	-0.115043	1.78723	-0.35997	0.774548	-0.609077	0.77464	0.042273
3.7825	0.282365	3.7825	-0.116131	1.78916	-0.359648	0.775381	-0.610609	0.775473	0.041622
3.78656	0.282164	3.78657	-0.116482	1.79108	-0.360558	0.776214	-0.611537	0.776306	0.042709
3.79063	0.283864	3.79063	-0.117295	1.793	-0.36225	0.777047	-0.612091	0.777138	0.04068
3.79468	0.284651	3.79469	-0.119677	1.79492	-0.362245	0.777879	-0.61188	0.777971	0.039728
3.79875	0.284292	3.79875	-0.123356	1.79684	-0.362522	0.778712	-0.611643	0.778804	0.038138
3.80281	0.285064	3.80282	-0.123522	1.79876	-0.362864	0.779545	-0.611289	0.779637	0.03748
3.80688	0.286066	3.80688	-0.120491	1.80069	-0.362485	0.780378	-0.611719	0.78047	0.038784
3.81094	0.286662	3.81094	-0.118168	1.80261	-0.362586	0.781211	-0.61216	0.781303	0.038436
3.815	0.286757	3.815	-0.117978	1.80453	-0.361959	0.782044	-0.614494	0.782136	0.0381
3.81906	0.285823	3.81907	-0.117944	1.80645	-0.360947	0.782876	-0.613919	0.782969	0.038445
3.82313	0.2847	3.82313	-0.115392	1.80837	-0.359879	0.783709	-0.614314	0.783802	0.036531
3.82719	0.286004	3.82719	-0.11461	1.81029	-0.359217	0.784542	-0.61519	0.784635	0.035567
3.83125	0.287988	3.83125	-0.117592	1.81221	-0.360217	0.785375	-0.615934	0.785468	0.034051
3.83532	0.28882	3.83532	-0.119711	1.81414	-0.361318	0.786208	-0.618761	0.786301	0.034651
3.83938	0.288737	3.83938	-0.118704	1.81606	-0.362163	0.787041	-0.619731	0.787134	0.034427
3.84345	0.287541	3.84345	-0.11759	1.81798	-0.363019	0.787874	-0.620864	0.787967	0.03387
3.8475	0.285697	3.84751	-0.117049	1.8199	-0.363635	0.788706	-0.620794	0.7888	0.033713
3.85157	0.288468	3.85157	-0.11881	1.82183	-0.363745	0.789539	-0.620216	0.789633	0.03265
3.85563	0.28951	3.85564	-0.118211	1.82375	-0.364063	0.790372	-0.620223	0.790465	0.031095
3.85969	0.286778	3.85969	-0.116713	1.82567	-0.365166	0.791205	-0.620123	0.791298	0.031148
3.86375	0.285062	3.86376	-0.115571	1.82759	-0.362081	0.792038	-0.622225	0.792132	0.032125
3.86782	0.284165	3.86782	-0.115067	1.82951	-0.360359	0.792871	-0.623763	0.792965	0.033084
3.87188	0.286566	3.87189	-0.115591	1.83143	-0.359448	0.793703	-0.624648	0.793798	0.031961
3.87595	0.290891	3.87595	-0.117802	1.83336	-0.359204	0.794536	-0.624844	0.794631	0.030993
3.88001	0.289872	3.88001	-0.118341	1.83528	-0.360291	0.795369	-0.625081	0.795463	0.031703
3.88407	0.290407	3.88407	-0.119686	1.8372	-0.361602	0.796202	-0.623855	0.796296	0.031686
3.88813	0.292537	3.88814	-0.117405	1.83912	-0.363044	0.797035	-0.622749	0.797129	0.031753
3.8922	0.294725	3.8922	-0.115691	1.84104	-0.364303	0.797868	-0.622915	0.797962	0.032026
3.89626	0.295292	3.89626	-0.115755	1.84296	-0.363991	0.7987	-0.624386	0.798795	0.032137
3.90032	0.296074	3.90032	-0.116335	1.84489	-0.363866	0.799533	-0.623718	0.799628	0.032276
3.90438	0.296365	3.90439	-0.115647	1.84681	-0.363194	0.800366	-0.623992	0.800461	0.03096
3.90845	0.295642	3.90845	-0.11346	1.84873	-0.361686	0.801199	-0.624639	0.801294	0.031034
3.91251	0.29648	3.91251	-0.111855	1.85065	-0.359122	0.802032	-0.624456	0.802127	0.032604
3.91657	0.297226	3.91657	-0.113457	1.85257	-0.358912	0.802865	-0.624941	0.80296	0.033735
3.92064	0.296384	3.92064	-0.115892	1.8545	-0.358252	0.803698	-0.626191	0.803793	0.032382
3.9247	0.297268	3.9247	-0.11606	1.85642	-0.357499	0.804531	-0.625709	0.804626	0.034257
3.92876	0.297248	3.92876	-0.115701	1.85834	-0.357228	0.805363	-0.624985	0.805459	0.034204
3.93282	0.298188	3.93283	-0.115981	1.86026	-0.359434	0.806196	-0.624421	0.806292	0.034408
3.93689	0.300307	3.93689	-0.116053	1.86218	-0.359457	0.807029	-0.624097	0.807125	0.032358
3.94095	0.301852	3.94096	-0.117154	1.8641	-0.360174	0.807862	-0.624647	0.807958	0.033016
3.94502	0.303883	3.94502	-0.11888	1.86602	-0.36168	0.808695	-0.624999	0.80879	0.032157
3.94907	0.302634	3.94908	-0.118272	1.86795	-0.361001	0.809528	-0.62548	0.809623	0.032131
3.95314	0.304944	3.95314	-0.119207	1.86987	-0.361341	0.81036	-0.626406	0.810456	0.031121
3.9572	0.306386	3.95721	-0.120294	1.87179	-0.362171	0.811193	-0.625985	0.811289	0.03238
3.96127	0.307332	3.96127	-0.121445	1.87371	-0.362308	0.812026	-0.626746	0.812122	0.032292
3.96532	0.306926	3.96533	-0.122227	1.87563	-0.360432	0.812859	-0.625908	0.812955	0.03331
3.96939	0.305286	3.96939	-0.121419	1.87756	-0.362157	0.813692	-0.625796	0.813788	0.033845
3.97345	0.30447	3.97346	-0.118491	1.87948	-0.362345	0.814525	-0.625239	0.814621	0.03445
3.97752	0.306506	3.97752	-0.117944	1.8814	-0.362041	0.815358	-0.623712	0.815454	0.035726
3.98157	0.305718	3.98158	-0.116181	1.88332	-0.362219	0.81619	-0.62331	0.816287	0.035477
3.98564	0.305141	3.98564	-0.114959	1.88524	-0.364587	0.817023	-0.624283	0.81712	0.03474
3.9897	0.305569	3.98971	-0.113763	1.88716	-0.365421	0.817856	-0.625038	0.817953	0.034543
3.99377	0.307195	3.99377	-0.112963	1.88909	-0.366498	0.818689	-0.624384	0.818786	0.033353
3.99783	0.309471	3.99783	-0.113605	1.89101	-0.367926	0.819522	-0.624175	0.819619	0.032961
4.00189	0.310853	4.00189	-0.115369	1.89293	-0.368982	0.820355	-0.624826	0.820452	0.033829
4.00596	0.310413	4.00596	-0.113624	1.89485	-0.369697	0.821187	-0.62508	0.821285	0.034363
4.01002	0.312877	4.01002	-0.11355	1.89677	-0.369667	0.82202	-0.625337	0.822117	0.034391
4.01408	0.314356	4.01408	-0.114825	1.8987	-0.369044	0.822853	-0.625345	0.82295	0.03353
4.01814	0.315031	4.01815	-0.114857	1.90062	-0.368393	0.823686	-0.624809	0.823783	0.032025
4.02221	0.31488	4.02221	-0.11455	1.90254	-0.367042	0.824519	-0.624693	0.824617	0.031929
4.02627	0.314879	4.02628	-0.114903	1.90446	-0.368247	0.825352	-0.625664	0.82545	0.032075
4.03034	0.315626	4.03033	-0.115977	1.90638	-0.369498	0.826184	-0.6268	0.826282	0.031203
4.03439	0.316679	4.0344	-0.11678	1.9083	-0.368526	0.827017	-0.627306	0.827115	0.032036
4.03846	0.31669	4.03846	-0.116156	1.91023	-0.369724	0.82785	-0.627705	0.827948	0.031867
4.04252	0.318348	4.04253	-0.119018	1.91215	-0.371494	0.828683	-0.628848	0.828781	0.030876
4.04659	0.319288	4.04659	-0.119867	1.91407	-0.372143	0.829516	-0.629978	0.829614	0.031158
4.05064	0.32073	4.05065	-0.119153	1.91599	-0.371435	0.830349	-0.630319	0.830447	0.031785
4.05471	0.322643	4.05471	-0.117537	1.91791	-0.371096	0.831182	-0.630553	0.83128	0.032499
4.05877	0.323248	4.05878	-0.116269	1.91983	-0.370657	0.832014	-0.631092	0.832113	0.031017
4.06284	0.322794	4.06283	-0.11611	1.92176	-0.369522	0.832847	-0.630951	0.832946	0.029388
4.06689	0.323559	4.0669	-0.115045	1.92368	-0.368187	0.83368	-0.63215	0.833779	0.027607
4.07096	0.326231	4.07096	-0.111346	1.9256	-0.367525	0.834513	-0.632268	0.834612	0.026593
4.07502	0.325803	4.07503	-0.111446	1.92752	-0.367897	0.835346	-0.63216	0.835445	0.026425
4.07909	0.32405	4.07909	-0.110316	1.92944	-0.369525	0.836179	-0.633544	0.836278	0.025211
4.08315	0.324181	4.08315	-0.111072	1.93136	-0.370614	0.837011	-0.633473	0.837111	0.024847
4.08721	0.32612	4.08721	-0.111732	1.93329	-0.370229	0.837844	-0.632696	0.837944	0.024655
4.09128	0.328359	4.09128	-0.110789	1.93521	-0.370651	0.838677	-0.633814	0.838777	0.024306
4.09534	0.328853	4.09534	-0.111656	1.93713	-0.370398	0.83951	-0.634685	0.839609	0.025036
4.0994	0.3273	4.0994	-0.11322	1.93905	-0.370608	0.840343	-0.634746	0.840442	0.02653
4.10346	0.327223	4.10347	-0.114063	1.94097	-0.371173	0.841176	-0.635443	0.841275	0.024661
4.10753	0.326027	4.10753	-0.115218	1.9429	-0.371004	0.842009	-0.636288	0.842108	0.024664
4.11159	0.324603	4.1116	-0.114753	1.94482	-0.370793	0.842842	-0.635779	0.842941	0.022586
4.11565	0.325365	4.11565	-0.114179	1.94674	-0.371365	0.843674	-0.636244	0.843774	0.02116
4.11971	0.325705	4.11972	-0.114468	1.94866	-0.372586	0.844507	-0.635945	0.844607	0.019256
4.12378	0.325211	4.12378	-0.115378	1.95058	-0.373486	0.84534	-0.637234	0.84544	0.018888
4.12784	0.325394	4.12784	-0.116225	1.9525	-0.374671	0.846173	-0.637124	0.846273	0.016804
4.1319	0.327453	4.1319	-0.11675	1.95443	-0.377093	0.847006	-0.636775	0.847106	0.017395
4.13596	0.331414	4.13597	-0.116752	1.95635	-0.379669	0.847839	-0.637318	0.847939	0.015709
4.14003	0.332383	4.14003	-0.117122	1.95827	-0.381083	0.848671	-0.637414	0.848772	0.017628
4.14409	0.330452	4.1441	-0.11834	1.96019	-0.381675	0.849504	-0.637187	0.849605	0.017414
4.14816	0.331125	4.14816	-0.119002	1.96211	-0.381581	0.850337	-0.636565	0.850438	0.016846
4.15221	0.332941	4.15222	-0.118103	1.96403	-0.380746	0.85117	-0.635646	0.851271	0.015115
4.15628	0.33435	4.15628	-0.116042	1.96596	-0.379655	0.852003	-0.635553	0.852104	0.014194
4.16034	0.334992	4.16035	-0.114039	1.96788	-0.380625	0.852836	-0.635474	0.852936	0.015111
4.16441	0.333716	4.16441	-0.113477	1.9698	-0.380539	0.853669	-0.636402	0.853769	0.016097
4.16847	0.335603	4.16847	-0.111609	1.97172	-0.380512	0.854501	-0.635843	0.854602	0.017805
4.17253	0.338042	4.17253	-0.111675	1.97364	-0.380783	0.855334	-0.635914	0.855435	0.017593
4.1766	0.340482	4.1766	-0.111676	1.97556	-0.381359	0.856167	-0.636688	0.856268	0.016523
4.18066	0.342429	4.18066	-0.113136	1.97749	-0.380643	0.857	-0.63678	0.857102	0.016612
4.18472	0.341746	4.18472	-0.115625	1.97941	-0.380249	0.857833	-0.637797	0.857934	0.017191
4.18878	0.339193	4.18879	-0.11656	1.98133	-0.379963	0.858666	-0.637263	0.858767	0.017384
4.19285	0.337911	4.19285	-0.116516	1.98325	-0.379635	0.859498	-0.6369	0.8596	0.016723
4.19691	0.340136	4.19691	-0.118711	1.98517	-0.380043	0.860331	-0.637493	0.860433	0.015916
4.20097	0.3384	4.20097	-0.118533	1.9871	-0.379907	0.861164	-0.637272	0.861266	0.014955
4.20503	0.336864	4.20504	-0.121177	1.98902	-0.38015	0.861997	-0.639136	0.862099	0.013956
4.2091	0.336305	4.2091	-0.121291	1.99094	-0.381024	0.86283	-0.640053	0.862932	0.013906
4.21316	0.337324	4.21317	-0.120001	1.99286	-0.382281	0.863663	-0.641043	0.863765	0.01462
4.21722	0.340585	4.21722	-0.120334	1.99478	-0.384782	0.864495	-0.640949	0.864598	0.014786
4.22128	0.344115	4.22129	-0.121415	1.9967	-0.387225	0.865328	-0.641164	0.865431	0.016368
4.22535	0.344448	4.22535	-0.121987	1.99863	-0.389058	0.866161	-0.641028	0.866263	0.016267
4.22941	0.343727	4.22942	-0.122455	2.00055	-0.389315	0.866994	-0.641857	0.867097	0.017226
4.23348	0.344682	4.23347	-0.121618	2.00247	-0.391355	0.867827	-0.641817	0.86793	0.017596
4.23753	0.344259	4.23754	-0.121945	2.00439	-0.392072	0.86866	-0.64164	0.868763	0.017969
4.2416	0.343492	4.2416	-0.122432	2.00631	-0.39196	0.869493	-0.641117	0.869596	0.017354
4.24566	0.341509	4.24567	-0.12278	2.00823	-0.39221	0.870325	-0.640669	0.870429	0.017316
4.24972	0.339662	4.24972	-0.123165	2.01016	-0.39283	0.871158	-0.640139	0.871261	0.016403
4.25378	0.339781	4.25379	-0.122273	2.01208	-0.392967	0.871991	-0.641633	0.872094	0.017293
4.25785	0.340793	4.25785	-0.120434	2.014	-0.393215	0.872824	-0.642348	0.872927	0.019068
4.26192	0.342145	4.26192	-0.119057	2.01592	-0.393836	0.873657	-0.643202	0.87376	0.0205
4.26598	0.341427	4.26598	-0.120853	2.01784	-0.394275	0.87449	-0.643249	0.874593	0.019589
4.27004	0.343544	4.27004	-0.121565	2.01977	-0.393806	0.875322	-0.643636	0.875426	0.01805
4.2741	0.343768	4.27411	-0.122682	2.02169	-0.392678	0.876155	-0.642621	0.876259	0.017796
4.27817	0.344725	4.27817	-0.12416	2.02361	-0.391682	0.876988	-0.642762	0.877092	0.018221
4.28223	0.34594	4.28223	-0.124276	2.02553	-0.392389	0.877821	-0.643418	0.877925	0.017611
4.28629	0.345373	4.28629	-0.124191	2.02745	-0.39038	0.878654	-0.643567	0.878758	0.016312
4.29035	0.346012	4.29036	-0.12606	2.02937	-0.389838	0.879487	-0.644968	0.879591	0.017299
4.29442	0.348508	4.29442	-0.123487	2.0313	-0.389955	0.880319	-0.645936	0.880424	0.017231
4.29848	0.349368	4.29849	-0.120555	2.03322	-0.389796	0.881153	-0.646439	0.881257	0.01743
4.30254	0.349196	4.30254	-0.120401	2.03514	-0.390568	0.881985	-0.647518	0.88209	0.016895
4.3066	0.349741	4.30661	-0.120983	2.03706	-0.391989	0.882818	-0.646556	0.882923	0.018158
4.31067	0.351245	4.31067	-0.120249	2.03898	-0.391863	0.883651	-0.646856	0.883756	0.017877
4.31473	0.353081	4.31473	-0.119349	2.0409	-0.390341	0.884484	-0.647557	0.884588	0.018536
4.31879	0.353708	4.31879	-0.119473	2.04283	-0.391367	0.885317	-0.648006	0.885421	0.018507
4.32285	0.349845	4.32286	-0.119933	2.04475	-0.391561	0.88615	-0.647409	0.886254	0.017318
4.32692	0.351213	4.32692	-0.120159	2.04667	-0.392225	0.886982	-0.647188	0.887087	0.016957
4.33098	0.351592	4.33099	-0.119975	2.04859	-0.393008	0.887815	-0.647205	0.88792	0.016452
4.33505	0.353096	4.33505	-0.119559	2.05051	-0.393099	0.888648	-0.646956	0.888753	0.016657
4.3391	0.353816	4.33911	-0.119653	2.05244	-0.393479	0.889481	-0.646283	0.889586	0.01638
4.34317	0.352615	4.34317	-0.120474	2.05436	-0.393877	0.890314	-0.64722	0.890419	0.015316
4.34724	0.351694	4.34724	-0.121618	2.05628	-0.394311	0.891147	-0.646612	0.891252	0.015331
4.3513	0.353717	4.3513	-0.123783	2.0582	-0.394817	0.891979	-0.647698	0.892085	0.017
4.35536	0.353517	4.35536	-0.124396	2.06012	-0.395048	0.892812	-0.647039	0.892918	0.016866
4.35942	0.35693	4.35943	-0.123262	2.06204	-0.395298	0.893645	-0.648255	0.893751	0.015865
4.36349	0.358965	4.36349	-0.122825	2.06397	-0.396604	0.894478	-0.64732	0.894584	0.01459
4.36755	0.357746	4.36755	-0.122211	2.06589	-0.399051	0.895311	-0.648458	0.895417	0.016108
4.37161	0.356162	4.37161	-0.12013	2.06781	-0.39769	0.896144	-0.647739	0.89625	0.015908
4.37567	0.355333	4.37568	-0.116734	2.06973	-0.399765	0.896977	-0.648156	0.897083	0.016005
4.37974	0.355123	4.37974	-0.11421	2.07165	-0.402463	0.897809	-0.646532	0.897915	0.016423
4.3838	0.356373	4.3838	-0.116666	2.07357	-0.40448	0.898642	-0.645451	0.898748	0.018023
4.38786	0.355369	4.38786	-0.118055	2.0755	-0.404715	0.899475	-0.644739	0.899582	0.017955
4.39192	0.3542	4.39193	-0.118079	2.07742	-0.406935	0.900308	-0.644622	0.900415	0.017696
4.39599	0.355171	4.39599	-0.11806	2.07934	-0.407245	0.901141	-0.644812	0.901248	0.018344
4.40005	0.355499	4.40006	-0.118027	2.08126	-0.407478	0.901974	-0.643567	0.90208	0.018429
4.40411	0.355393	4.40411	-0.118433	2.08318	-0.409935	0.902806	-0.642257	0.902913	0.017346
4.40817	0.355821	4.40818	-0.119254	2.0851	-0.410641	0.903639	-0.643883	0.903746	0.017339
4.41224	0.356814	4.41224	-0.117252	2.08703	-0.411602	0.904472	-0.643758	0.904579	0.016928
4.4163	0.356567	4.41631	-0.11677	2.08895	-0.412615	0.905305	-0.643854	0.905412	0.016808
4.42036	0.358949	4.42036	-0.116614	2.09087	-0.413811	0.906138	-0.643554	0.906245	0.016497
4.42443	0.361115	4.42443	-0.117352	2.09279	-0.416262	0.906971	-0.644601	0.907078	0.017067
4.42849	0.36402	4.42849	-0.117056	2.09471	-0.416888	0.907804	-0.645652	0.907911	0.018308
4.43256	0.367522	4.43256	-0.116786	2.09664	-0.416486	0.908636	-0.645335	0.908744	0.01929
4.43661	0.370932	4.43661	-0.117743	2.09856	-0.415667	0.909469	-0.646383	0.909577	0.0193
4.44068	0.372631	4.44068	-0.11916	2.10048	-0.415256	0.910302	-0.647965	0.91041	0.020761
4.44474	0.371376	4.44475	-0.119667	2.1024	-0.413984	0.911135	-0.647664	0.911243	0.020072
4.44881	0.369123	4.44881	-0.119527	2.10432	-0.413233	0.911968	-0.64903	0.912076	0.021238
4.45287	0.369624	4.45287	-0.119975	2.10624	-0.413107	0.912801	-0.648499	0.912909	0.020949
4.45693	0.367206	4.45693	-0.120651	2.10817	-0.414009	0.913633	-0.64903	0.913742	0.020295
4.46099	0.366058	4.461	-0.12244	2.11009	-0.412903	0.914466	-0.649486	0.914575	0.02012
4.46506	0.365202	4.46506	-0.122924	2.11201	-0.412071	0.915299	-0.650844	0.915407	0.018513
4.46912	0.364982	4.46912	-0.121352	2.11393	-0.411763	0.916132	-0.650311	0.91624	0.018949
4.47318	0.366669	4.47318	-0.12204	2.11585	-0.412024	0.916965	-0.650723	0.917073	0.018468
4.47724	0.369899	4.47725	-0.12094	2.11777	-0.412137	0.917798	-0.652848	0.917906	0.018296
4.48131	0.371546	4.48131	-0.120114	2.1197	-0.411079	0.91863	-0.654838	0.918739	0.01683
4.48537	0.369873	4.48537	-0.119905	2.12162	-0.410201	0.919464	-0.655994	0.919572	0.014338
4.48943	0.370124	4.48943	-0.121134	2.12354	-0.409855	0.920296	-0.657634	0.920405	0.015305
4.49349	0.371095	4.4935	-0.121988	2.12546	-0.409604	0.921129	-0.657935	0.921238	0.013719
4.49756	0.371631	4.49756	-0.121699	2.12738	-0.410347	0.921962	-0.65843	0.922071	0.014497
4.50162	0.372517	4.50162	-0.120374	2.12931	-0.411525	0.922795	-0.659297	0.922904	0.014756
4.50568	0.374687	4.50568	-0.11767	2.13123	-0.41242	0.923628	-0.660057	0.923737	0.01623
4.50975	0.377253	4.50975	-0.119754	2.13315	-0.412282	0.924461	-0.660137	0.92457	0.016176
4.51381	0.379878	4.51381	-0.11887	2.13507	-0.415638	0.925293	-0.660062	0.925403	0.0173
4.51788	0.379577	4.51788	-0.119473	2.13699	-0.417271	0.926126	-0.659379	0.926236	0.017312
4.52194	0.378491	4.52193	-0.120728	2.13891	-0.418466	0.926959	-0.660036	0.927069	0.016458
4.526	0.377184	4.526	-0.121688	2.14084	-0.42026	0.927792	-0.661188	0.927902	0.016432
4.53006	0.377429	4.53007	-0.122848	2.14276	-0.423948	0.928625	-0.661326	0.928735	0.015686
4.53413	0.377825	4.53413	-0.124758	2.14468	-0.424499	0.929458	-0.662396	0.929567	0.015123
4.53819	0.375952	4.53819	-0.125339	2.1466	-0.425374	0.93029	-0.662247	0.9304	0.015197
4.54225	0.375231	4.54225	-0.126718	2.14852	-0.426878	0.931123	-0.663545	0.931233	0.014289
4.54631	0.375958	4.54632	-0.125557	2.15044	-0.427876	0.931956	-0.664464	0.932067	0.013167
4.55038	0.376649	4.55038	-0.123712	2.15237	-0.428364	0.932789	-0.664828	0.9329	0.011818
4.55444	0.377494	4.55444	-0.123392	2.15429	-0.42936	0.933622	-0.665435	0.933732	0.011906
4.5585	0.378044	4.5585	-0.123361	2.15621	-0.430841	0.934455	-0.665345	0.934565	0.011905
4.56256	0.378102	4.56257	-0.122769	2.15813	-0.432682	0.935288	-0.66412	0.935398	0.010555
4.56663	0.377951	4.56663	-0.12299	2.16005	-0.43322	0.93612	-0.663321	0.936231	0.011815
4.57069	0.378214	4.57069	-0.123116	2.16197	-0.433614	0.936953	-0.663037	0.937064	0.010108
4.57475	0.379441	4.57475	-0.124359	2.1639	-0.434005	0.937786	-0.662957	0.937897	0.011386
4.57881	0.378292	4.57882	-0.125035	2.16582	-0.434453	0.938619	-0.663134	0.93873	0.012496
4.58288	0.381159	4.58288	-0.124044	2.16774	-0.434108	0.939452	-0.663378	0.939563	0.012794
4.58694	0.381835	4.58694	-0.125215	2.16966	-0.434412	0.940285	-0.663379	0.940396	0.015604
4.591	0.381271	4.591	-0.127039	2.17158	-0.435345	0.941117	-0.662246	0.941229	0.016455
4.59507	0.380959	4.59507	-0.127036	2.17351	-0.43635	0.94195	-0.661988	0.942062	0.016453
4.59913	0.38074	4.59913	-0.12747	2.17543	-0.435373	0.942783	-0.661341	0.942895	0.015833
4.6032	0.380055	4.6032	-0.128005	2.17735	-0.435465	0.943616	-0.661647	0.943728	0.015064
4.60725	0.381838	4.60725	-0.126801	2.17927	-0.435875	0.944449	-0.66178	0.944561	0.014639
4.61132	0.381532	4.61132	-0.127015	2.18119	-0.436817	0.945282	-0.660896	0.945394	0.015336
4.61538	0.382854	4.61539	-0.125898	2.18311	-0.438788	0.946115	-0.661296	0.946227	0.014911
4.61945	0.383113	4.61945	-0.124004	2.18504	-0.439587	0.946947	-0.661745	0.947059	0.014538
4.6235	0.383584	4.62351	-0.122896	2.18696	-0.439807	0.94778	-0.661976	0.947892	0.015256
4.62757	0.384475	4.62757	-0.123192	2.18888	-0.440423	0.948613	-0.661232	0.948725	0.016184
4.63163	0.384465	4.63164	-0.124083	2.1908	-0.441661	0.949446	-0.660413	0.949558	0.015219
4.6357	0.383966	4.6357	-0.121779	2.19272	-0.440005	0.950279	-0.658528	0.950391	0.014381
4.63976	0.383834	4.63976	-0.121415	2.19464	-0.442164	0.951112	-0.658451	0.951224	0.012801
4.64382	0.380882	4.64382	-0.122145	2.19657	-0.444306	0.951944	-0.657234	0.952057	0.012035
4.64788	0.381893	4.64789	-0.12364	2.19849	-0.445489	0.952777	-0.656881	0.95289	0.0132
4.65195	0.382808	4.65195	-0.124385	2.20041	-0.446275	0.95361	-0.657271	0.953723	0.01471
4.65601	0.38281	4.65601	-0.124343	2.20233	-0.44715	0.954443	-0.657608	0.954556	0.014049
4.66007	0.382603	4.66007	-0.124867	2.20425	-0.446739	0.955276	-0.65717	0.955389	0.013953
4.66413	0.382372	4.66414	-0.125969	2.20617	-0.446334	0.956109	-0.658919	0.956222	0.01496
4.6682	0.381603	4.6682	-0.126797	2.2081	-0.447401	0.956941	-0.659186	0.957055	0.013677
4.67226	0.382115	4.67226	-0.125831	2.21002	-0.447535	0.957775	-0.660079	0.957888	0.013233
4.67632	0.382366	4.67632	-0.124878	2.21194	-0.446994	0.958607	-0.661238	0.958721	0.012231
4.68039	0.381201	4.68039	-0.12435	2.21386	-0.44721	0.95944	-0.661098	0.959554	0.011185
4.68445	0.381133	4.68445	-0.123003	2.21578	-0.449455	0.960273	-0.661604	0.960386	0.011841
4.68851	0.382114	4.68851	-0.121438	2.21771	-0.451072	0.961106	-0.661796	0.961219	0.009957
4.69257	0.383312	4.69257	-0.122192	2.21963	-0.452709	0.961939	-0.663296	0.962052	0.009559
4.69664	0.384928	4.69664	-0.120843	2.22155	-0.453585	0.962772	-0.664398	0.962885	0.010307
4.7007	0.385512	4.70071	-0.119762	2.22347	-0.453543	0.963604	-0.665097	0.963719	0.011041
4.70477	0.386182	4.70477	-0.117853	2.22539	-0.453617	0.964437	-0.665661	0.964552	0.011335
4.70882	0.387339	4.70883	-0.117691	2.22731	-0.453676	0.96527	-0.666626	0.965384	0.011832
4.71289	0.386636	4.71289	-0.117842	2.22924	-0.453014	0.966103	-0.666378	0.966217	0.010428
4.71695	0.386842	4.71696	-0.118565	2.23116	-0.452096	0.966936	-0.667339	0.96705	0.008592
4.72102	0.388123	4.72102	-0.120081	2.23308	-0.452015	0.967769	-0.668133	0.967883	0.007576
4.72508	0.389899	4.72508	-0.119856	2.235	-0.453495	0.968601	-0.668962	0.968716	0.007779
4.72914	0.393318	4.72914	-0.1223	2.23692	-0.455316	0.969434	-0.669537	0.969549	0.00731
4.7332	0.395509	4.73321	-0.122639	2.23884	-0.456967	0.970267	-0.671226	0.970382	0.007868
4.73727	0.392748	4.73727	-0.123898	2.24077	-0.45812	0.9711	-0.671695	0.971215	0.006983
4.74132	0.39276	4.74133	-0.124965	2.24269	-0.459352	0.971933	-0.672742	0.972048	0.007253
4.74539	0.393015	4.74539	-0.125276	2.24461	-0.460132	0.972766	-0.673107	0.972881	0.00742
4.74945	0.393446	4.74946	-0.124819	2.24653	-0.460002	0.973599	-0.674701	0.973713	0.006453
4.75352	0.392925	4.75352	-0.123717	2.24845	-0.459655	0.974431	-0.674304	0.974547	0.004796
4.75758	0.390778	4.75758	-0.122275	2.25038	-0.461662	0.975264	-0.67503	0.97538	0.003161
4.76164	0.390171	4.76164	-0.124106	2.2523	-0.4604	0.976097	-0.676122	0.976213	0.00354
4.76571	0.389943	4.76571	-0.122096	2.25422	-0.460571	0.97693	-0.675591	0.977046	0.003254
4.76977	0.388866	4.76977	-0.122331	2.25614	-0.461615	0.977763	-0.676968	0.977879	0.00328
4.77383	0.388331	4.77383	-0.123322	2.25806	-0.462102	0.978596	-0.67723	0.978711	0.00278
4.77789	0.387962	4.77789	-0.124915	2.25998	-0.463273	0.979428	-0.677221	0.979544	0.003493
4.78196	0.387219	4.78196	-0.125607	2.26191	-0.464465	0.980261	-0.677535	0.980377	0.002621
4.78602	0.385015	4.78603	-0.12339	2.26383	-0.465646	0.981094	-0.678327	0.98121	0.002482
4.79009	0.381737	4.79009	-0.124757	2.26575	-0.466783	0.981927	-0.678778	0.982043	0.001884
4.79414	0.383574	4.79415	-0.125885	2.26767	-0.466514	0.98276	-0.678724	0.982876	0.000756
4.79821	0.384902	4.79821	-0.126023	2.26959	-0.466542	0.983593	-0.679199	0.983709	-0.000813
4.80227	0.384744	4.80228	-0.124632	2.27151	-0.466396	0.984425	-0.678723	0.984542	-0.002828
4.80633	0.38506	4.80633	-0.123677	2.27344	-0.466151	0.985258	-0.678448	0.985375	-0.002056
4.81039	0.386465	4.8104	-0.124604	2.27536	-0.467959	0.986091	-0.679323	0.986208	-0.002089
4.81446	0.387894	4.81446	-0.12653	2.27728	-0.467269	0.986924	-0.679634	0.987041	-0.00214
4.81852	0.388851	4.81853	-0.127121	2.2792	-0.466303	0.987757	-0.679288	0.987874	-0.001928
4.82259	0.390497	4.82259	-0.126973	2.28112	-0.466099	0.98859	-0.678649	0.988707	-0.000784
4.82665	0.393459	4.82665	-0.127622	2.28304	-0.467693	0.989423	-0.679103	0.98954	-0.000576
4.83071	0.393606	4.83071	-0.128563	2.28497	-0.469168	0.990255	-0.678748	0.990373	-0.002327
4.83477	0.396196	4.83478	-0.127893	2.28689	-0.470691	0.991088	-0.678747	0.991206	-0.002008
4.83884	0.396381	4.83884	-0.126369	2.28881	-0.471563	0.991921	-0.680222	0.992038	-0.000641
4.8429	0.398416	4.8429	-0.124937	2.29073	-0.471309	0.992754	-0.680596	0.992871	-0.000685
4.84696	0.401232	4.84696	-0.124864	2.29265	-0.472569	0.993587	-0.681243	0.993704	-0.000302
4.85103	0.401283	4.85103	-0.127932	2.29458	-0.472763	0.99442	-0.680504	0.994537	0.000752
4.85509	0.401939	4.85509	-0.126834	2.2965	-0.473012	0.995252	-0.680764	0.99537	0.001499
4.85915	0.403134	4.85915	-0.126629	2.29842	-0.473853	0.996085	-0.68068	0.996203	0.002977
4.86321	0.403364	4.86321	-0.125773	2.30034	-0.475438	0.996918	-0.681337	0.997036	0.002155
4.86728	0.401664	4.86728	-0.126194	2.30226	-0.474649	0.997751	-0.679888	0.997869	0.002271
4.87134	0.399844	4.87134	-0.126353	2.30418	-0.475317	0.998584	-0.67867	0.998702	0.003323
4.8754	0.399517	4.8754	-0.125239	2.30611	-0.476701	0.999417	-0.678238	0.999535	0.00318
4.87946	0.400011	4.87947	-0.123663	2.30803	-0.476768	1.00025	-0.677381	1.00037	0.00319
4.88353	0.399654	4.88353	-0.123679	2.30995	-0.478649	1.00108	-0.677719	1.0012	0.00454
4.88759	0.398115	4.8876	-0.122587	2.31187	-0.480068	1.00191	-0.676778	1.00203	0.002605
4.89166	0.399529	4.89166	-0.124444	2.31379	-0.480369	1.00275	-0.677	1.00287	0.002653
4.89571	0.402609	4.89572	-0.123523	2.31571	-0.479607	1.00358	-0.677508	1.0037	0.003427
4.89978	0.403368	4.89978	-0.122979	2.31764	-0.481174	1.00441	-0.677315	1.00453	0.004776
4.90384	0.404083	4.90385	-0.124217	2.31956	-0.480865	1.00525	-0.677832	1.00537	0.006015
4.90791	0.404764	4.90791	-0.125125	2.32148	-0.480498	1.00608	-0.677752	1.0062	0.004768
4.91196	0.40526	4.91197	-0.123389	2.3234	-0.481134	1.00691	-0.676277	1.00703	0.003732
4.91603	0.406089	4.91603	-0.1226	2.32532	-0.481847	1.00774	-0.676827	1.00787	0.003449
4.92009	0.405264	4.9201	-0.124318	2.32725	-0.483032	1.00858	-0.67599	1.0087	0.003307
4.92416	0.405255	4.92416	-0.124512	2.32917	-0.48376	1.00941	-0.677305	1.00953	0.002171
4.92821	0.405086	4.92822	-0.124389	2.33109	-0.483696	1.01024	-0.676868	1.01036	0.000506
4.93228	0.402787	4.93228	-0.124627	2.33301	-0.48271	1.01108	-0.677821	1.0112	0.002665
4.93635	0.403637	4.93635	-0.124519	2.33493	-0.483524	1.01191	-0.677842	1.01203	0.002791
4.94041	0.406409	4.94041	-0.123502	2.33685	-0.483706	1.01274	-0.67695	1.01286	0.002033
4.94447	0.408012	4.94447	-0.122826	2.33878	-0.483775	1.01357	-0.676656	1.0137	0.001405
4.94853	0.408308	4.94853	-0.122627	2.3407	-0.48449	1.01441	-0.676769	1.01453	0.003357
4.9526	0.408332	4.9526	-0.124773	2.34262	-0.484318	1.01524	-0.678238	1.01536	0.002903
4.95666	0.409455	4.95667	-0.126525	2.34454	-0.4851	1.01607	-0.679662	1.01619	0.002255
4.96072	0.407757	4.96072	-0.12532	2.34646	-0.48711	1.01691	-0.679276	1.01703	0.002201
4.96478	0.406977	4.96479	-0.12596	2.34838	-0.489844	1.01774	-0.678736	1.01786	0.002485
4.96885	0.406888	4.96885	-0.128263	2.35031	-0.490304	1.01857	-0.680949	1.01869	0.001437
4.97291	0.406714	4.97292	-0.128638	2.35223	-0.49073	1.0194	-0.683278	1.01953	-0.000246
4.97698	0.406915	4.97697	-0.127619	2.35415	-0.490024	1.02024	-0.683919	1.02036	0.000503
4.98103	0.408426	4.98104	-0.125697	2.35607	-0.488665	1.02107	-0.685038	1.02119	-8.6e-05
4.9851	0.407863	4.9851	-0.123055	2.35799	-0.487978	1.0219	-0.68492	1.02202	-6.3e-05
4.98916	0.40961	4.98917	-0.122617	2.35992	-0.487286	1.02274	-0.684782	1.02286	0.003374
4.99322	0.411747	4.99322	-0.120248	2.36184	-0.488314	1.02357	-0.684641	1.02369	0.003737
4.99728	0.413432	4.99729	-0.117928	2.36376	-0.489513	1.0244	-0.685102	1.02452	0.003135
5.00135	0.414799	5.00135	-0.118265	2.36568	-0.489694	1.02523	-0.684932	1.02536	0.003627
5.00541	0.415535	5.00542	-0.119812	2.3676	-0.490912	1.02607	-0.685326	1.02619	0.003123
5.00948	0.415052	5.00948	-0.119311	2.36952	-0.49216	1.0269	-0.686414	1.02702	0.003484
5.01354	0.414487	5.01354	-0.121343	2.37145	-0.492701	1.02773	-0.687162	1.02785	0.002776
5.0176	0.41381	5.0176	-0.124051	2.37337	-0.492479	1.02857	-0.688597	1.02869	0.001907
5.02167	0.414031	5.02167	-0.124263	2.37529	-0.493544	1.0294	-0.689226	1.02952	0.003358
5.02573	0.412732	5.02573	-0.124014	2.37721	-0.492961	1.03023	-0.689188	1.03035	0.003811
5.02979	0.41003	5.02979	-0.123648	2.37913	-0.492282	1.03106	-0.689726	1.03119	0.003696
5.03385	0.407414	5.03385	-0.122698	2.38105	-0.491867	1.0319	-0.689438	1.03202	0.002046
5.03792	0.405897	5.03792	-0.121681	2.38298	-0.490907	1.03273	-0.689335	1.03285	0.001285
5.04198	0.405617	5.04198	-0.123236	2.3849	-0.49056	1.03356	-0.68927	1.03369	0.002119
5.04604	0.407313	5.04604	-0.122871	2.38682	-0.492431	1.0344	-0.688581	1.03452	0.002012
5.0501	0.410803	5.05011	-0.124745	2.38874	-0.494523	1.03523	-0.687825	1.03535	-0.001779
5.05417	0.412351	5.05417	-0.125217	2.39066	-0.493759	1.03606	-0.687461	1.03618	-0.003009
5.05823	0.413852	5.05823	-0.126333	2.39259	-0.493905	1.03689	-0.68757	1.03702	-0.00304
5.06229	0.415846	5.06229	-0.128377	2.39451	-0.494511	1.03773	-0.688796	1.03785	-0.003245
5.06635	0.41802	5.06636	-0.128923	2.39643	-0.495688	1.03856	-0.68944	1.03868	-0.002706
5.07042	0.41905	5.07042	-0.126761	2.39835	-0.497136	1.03939	-0.68913	1.03952	-0.002401
5.07448	0.417401	5.07449	-0.128635	2.40027	-0.496596	1.04023	-0.687362	1.04035	-0.000955
5.07855	0.415394	5.07854	-0.12806	2.40219	-0.497416	1.04106	-0.687771	1.04118	-0.001516
5.0826	0.41517	5.08261	-0.129888	2.40412	-0.49849	1.04189	-0.688496	1.04201	-0.001802
5.08667	0.415757	5.08667	-0.130558	2.40604	-0.49913	1.04272	-0.688366	1.04285	-0.001489
5.09073	0.417104	5.09074	-0.13071	2.40796	-0.498438	1.04356	-0.68945	1.04368	-0.003149
5.0948	0.418163	5.0948	-0.130431	2.40988	-0.498467	1.04439	-0.690016	1.04451	-0.002207
5.09885	0.419255	5.09886	-0.12849	2.4118	-0.500116	1.04522	-0.689448	1.04535	-0.002867
5.10292	0.420903	5.10292	-0.124799	2.41372	-0.502143	1.04606	-0.688334	1.04618	-0.00307
5.10699	0.421596	5.10699	-0.123403	2.41565	-0.503129	1.04689	-0.687645	1.04701	-0.003407
5.11105	0.423105	5.11105	-0.124034	2.41757	-0.501619	1.04772	-0.68802	1.04785	-0.002068
5.11511	0.423623	5.11511	-0.121934	2.41949	-0.50132	1.04855	-0.689166	1.04868	-0.00139
5.11917	0.421764	5.11917	-0.121977	2.42141	-0.501698	1.04939	-0.688463	1.04951	0.000112
5.12324	0.421132	5.12324	-0.123508	2.42333	-0.502145	1.05022	-0.688793	1.05035	-0.000738
5.1273	0.420548	5.1273	-0.124734	2.42525	-0.501261	1.05105	-0.689036	1.05118	-2.8e-05
5.13136	0.420022	5.13136	-0.125825	2.42718	-0.500438	1.05189	-0.688372	1.05201	0.000119
5.13542	0.420684	5.13543	-0.126617	2.4291	-0.499222	1.05272	-0.689948	1.05284	0.000267
5.13949	0.418674	5.13949	-0.126945	2.43102	-0.498459	1.05355	-0.689743	1.05368	0.000762
5.14355	0.419285	5.14355	-0.128843	2.43294	-0.502345	1.05438	-0.690319	1.05451	0.00115
5.14761	0.419218	5.14761	-0.128773	2.43486	-0.502635	1.05522	-0.692619	1.05534	0.001814
5.15167	0.420353	5.15168	-0.126654	2.43679	-0.502058	1.05605	-0.694484	1.05618	0.003875
5.15574	0.422641	5.15574	-0.125469	2.43871	-0.501559	1.05688	-0.692849	1.05701	0.005516
5.1598	0.424065	5.15981	-0.12579	2.44063	-0.501891	1.05772	-0.693283	1.05784	0.006234
5.16386	0.423999	5.16386	-0.123685	2.44255	-0.50098	1.05855	-0.692931	1.05867	0.006856
5.16792	0.424332	5.16793	-0.120818	2.44447	-0.499622	1.05938	-0.693017	1.05951	0.005985
5.17199	0.423502	5.17199	-0.120171	2.44639	-0.498719	1.06021	-0.692233	1.06034	0.006571
5.17605	0.427397	5.17606	-0.120897	2.44832	-0.498978	1.06105	-0.692532	1.06117	0.007428
5.18011	0.425029	5.18011	-0.122292	2.45024	-0.500815	1.06188	-0.691819	1.06201	0.007622
5.18417	0.425137	5.18418	-0.123313	2.45216	-0.501397	1.06271	-0.691819	1.06284	0.008488
5.18824	0.427264	5.18824	-0.123088	2.45408	-0.501447	1.06355	-0.691526	1.06367	0.007258
5.19231	0.427889	5.19231	-0.123003	2.456	-0.501128	1.06438	-0.690522	1.06451	0.006293
5.19637	0.426639	5.19637	-0.125777	2.45792	-0.500272	1.06521	-0.690936	1.06534	0.005311
5.20043	0.427214	5.20043	-0.124286	2.45985	-0.501096	1.06604	-0.692198	1.06617	0.005742
5.20449	0.427646	5.20449	-0.12276	2.46177	-0.50162	1.06688	-0.693738	1.067	0.00489
5.20856	0.427427	5.20856	-0.123434	2.46369	-0.50167	1.06771	-0.694816	1.06784	0.004982
5.21262	0.426294	5.21262	-0.123921	2.46561	-0.501311	1.06854	-0.695324	1.06867	0.003808
5.21668	0.425911	5.21668	-0.123538	2.46753	-0.501477	1.06938	-0.693933	1.0695	0.004538
5.22074	0.426724	5.22075	-0.123026	2.46946	-0.500669	1.07021	-0.693049	1.07034	0.003669
5.22481	0.427682	5.22481	-0.123292	2.47138	-0.499824	1.07104	-0.692137	1.07117	0.005057
5.22887	0.427439	5.22887	-0.124389	2.4733	-0.499412	1.07187	-0.691646	1.072	0.005518
5.23293	0.426386	5.23293	-0.126208	2.47522	-0.499435	1.07271	-0.691088	1.07283	0.006445
5.23699	0.428781	5.237	-0.123278	2.47714	-0.499207	1.07354	-0.689607	1.07367	0.007172
5.24106	0.428872	5.24106	-0.122164	2.47906	-0.499346	1.07437	-0.690556	1.0745	0.007513
5.24512	0.428816	5.24512	-0.121686	2.48099	-0.499905	1.07521	-0.690533	1.07533	0.007904
5.24918	0.430302	5.24918	-0.121218	2.48291	-0.500155	1.07604	-0.689275	1.07617	0.007858
5.25324	0.430083	5.25325	-0.121776	2.48483	-0.501172	1.07687	-0.68996	1.077	0.006948
5.25731	0.428845	5.25731	-0.1244	2.48675	-0.502325	1.0777	-0.690712	1.07783	0.007545
5.26137	0.430413	5.26138	-0.125014	2.48867	-0.503251	1.07854	-0.688655	1.07866	0.007405
5.26543	0.429878	5.26543	-0.126226	2.49059	-0.503527	1.07937	-0.687448	1.0795	0.006606
5.26949	0.429693	5.2695	-0.125606	2.49252	-0.502852	1.0802	-0.688371	1.08033	0.007528
5.27356	0.428937	5.27356	-0.12462	2.49444	-0.502168	1.08104	-0.689116	1.08116	0.007445
5.27763	0.427856	5.27763	-0.124938	2.49636	-0.501242	1.08187	-0.688852	1.082	0.005395
5.28169	0.428062	5.28169	-0.125704	2.49828	-0.500085	1.0827	-0.689086	1.08283	0.006016
5.28575	0.428873	5.28575	-0.125646	2.5002	-0.501014	1.08353	-0.689089	1.08366	0.00572
5.28981	0.429652	5.28982	-0.125296	2.50213	-0.501062	1.08437	-0.689512	1.0845	0.004937
5.29388	0.431081	5.29388	-0.125585	2.50405	-0.50089	1.0852	-0.69001	1.08533	0.005762
5.29794	0.430937	5.29794	-0.127272	2.50597	-0.501024	1.08603	-0.690033	1.08616	0.006391
5.302	0.433071	5.302	-0.129548	2.50789	-0.502336	1.08687	-0.689716	1.08699	0.006135
5.30606	0.433493	5.30607	-0.130238	2.50981	-0.502316	1.0877	-0.689303	1.08783	0.005587
5.31013	0.434453	5.31013	-0.129267	2.51173	-0.502508	1.08853	-0.689538	1.08866	0.005631
5.31419	0.434031	5.31419	-0.128165	2.51366	-0.502155	1.08936	-0.689646	1.08949	0.007413
5.31825	0.432345	5.31825	-0.127997	2.51558	-0.500123	1.0902	-0.690301	1.09033	0.007415
5.32231	0.431334	5.32232	-0.127825	2.5175	-0.501647	1.09103	-0.692273	1.09116	0.007744
5.32638	0.431174	5.32638	-0.130985	2.51942	-0.502071	1.09186	-0.693421	1.09199	0.005654
5.33044	0.431484	5.33044	-0.132713	2.52134	-0.502003	1.0927	-0.693744	1.09282	0.004107
5.3345	0.430687	5.3345	-0.133568	2.52326	-0.501518	1.09353	-0.694455	1.09366	0.005107
5.33856	0.430259	5.33857	-0.133348	2.52519	-0.498814	1.09436	-0.694266	1.09449	0.005212
5.34263	0.430646	5.34263	-0.133152	2.52711	-0.499054	1.09519	-0.695127	1.09532	0.00494
5.34669	0.432473	5.3467	-0.13348	2.52903	-0.499421	1.09603	-0.696529	1.09616	0.00241
5.35075	0.434247	5.35075	-0.133391	2.53095	-0.499463	1.09686	-0.695917	1.09699	0.000554
5.35481	0.434166	5.35482	-0.131371	2.53287	-0.499756	1.09769	-0.695147	1.09782	0.000843
5.35888	0.433713	5.35888	-0.125405	2.53479	-0.501462	1.09853	-0.695556	1.09865	0.000436
5.36295	0.432599	5.36294	-0.126425	2.53672	-0.501176	1.09936	-0.697465	1.09949	0.000706
5.367	0.431885	5.367	-0.127903	2.53864	-0.499571	1.10019	-0.698312	1.10032	0.00064
5.37107	0.433594	5.37107	-0.127555	2.54056	-0.499979	1.10102	-0.697879	1.10115	0.000363
5.37513	0.43408	5.37514	-0.12685	2.54248	-0.499709	1.10186	-0.699001	1.10199	0.000848
5.3792	0.434738	5.3792	-0.127368	2.5444	-0.4985	1.10269	-0.700166	1.10282	0.001965
5.38326	0.436322	5.38326	-0.128459	2.54633	-0.497344	1.10352	-0.701159	1.10365	0.001446
5.38732	0.436653	5.38732	-0.129069	2.54825	-0.497178	1.10436	-0.701044	1.10449	0.001684
5.39138	0.439799	5.39139	-0.127235	2.55017	-0.497583	1.10519	-0.701539	1.10532	0.002396
5.39545	0.443884	5.39545	-0.125468	2.55209	-0.497926	1.10602	-0.701642	1.10615	0.002881
5.39951	0.445285	5.39951	-0.12744	2.55401	-0.498575	1.10685	-0.701389	1.10699	0.002932
5.40357	0.4472	5.40357	-0.128519	2.55593	-0.499674	1.10769	-0.700888	1.10782	0.003337
5.40763	0.448947	5.40764	-0.127593	2.55786	-0.501187	1.10852	-0.701925	1.10865	0.004931
5.4117	0.449961	5.4117	-0.127208	2.55978	-0.502504	1.10935	-0.700872	1.10948	0.00631
5.41576	0.450042	5.41576	-0.130127	2.5617	-0.503865	1.11019	-0.700188	1.11032	0.006459
5.41982	0.449191	5.41982	-0.131995	2.56362	-0.504725	1.11102	-0.700799	1.11115	0.005755
5.42388	0.449488	5.42389	-0.134196	2.56554	-0.50425	1.11185	-0.700281	1.11198	0.006173
5.42795	0.448969	5.42795	-0.13401	2.56746	-0.504401	1.11268	-0.700315	1.11282	0.00656
5.43201	0.447931	5.43201	-0.133306	2.56939	-0.504879	1.11352	-0.70139	1.11365	0.006808
5.43607	0.44615	5.43607	-0.133178	2.57131	-0.504753	1.11435	-0.702577	1.11448	0.005611
5.44013	0.445424	5.44014	-0.13359	2.57323	-0.503681	1.11518	-0.702961	1.11532	0.003337
5.4442	0.444759	5.4442	-0.133851	2.57515	-0.503748	1.11602	-0.702709	1.11615	0.0037
5.44827	0.442604	5.44827	-0.133371	2.57707	-0.503151	1.11685	-0.701766	1.11698	0.003775
5.45232	0.441011	5.45232	-0.132117	2.579	-0.50243	1.11768	-0.702905	1.11781	0.006705
5.45639	0.439023	5.45639	-0.132683	2.58092	-0.501228	1.11851	-0.70148	1.11865	0.006836
5.46045	0.437952	5.46046	-0.132049	2.58284	-0.498292	1.11935	-0.701791	1.11948	0.007435
5.46452	0.440493	5.46451	-0.132118	2.58476	-0.497982	1.12018	-0.702191	1.12031	0.007583
5.46858	0.441383	5.46858	-0.131905	2.58668	-0.498347	1.12101	-0.703279	1.12115	0.00754
5.47264	0.4422	5.47264	-0.130563	2.5886	-0.498572	1.12184	-0.702545	1.12198	0.007124
5.4767	0.443347	5.47671	-0.129619	2.59053	-0.496751	1.12268	-0.701511	1.12281	0.006316
5.48077	0.443255	5.48077	-0.13141	2.59245	-0.494769	1.12351	-0.70126	1.12364	0.005093
5.48482	0.445101	5.48483	-0.132422	2.59437	-0.493105	1.12434	-0.701005	1.12448	0.003685
5.48889	0.447167	5.48889	-0.13414	2.59629	-0.491386	1.12518	-0.700961	1.12531	0.002011
5.49295	0.448556	5.49296	-0.136395	2.59821	-0.489297	1.12601	-0.702515	1.12614	0.001943
5.49702	0.448827	5.49702	-0.138003	2.60013	-0.49107	1.12684	-0.703408	1.12698	0.001799
5.50108	0.448108	5.50108	-0.138399	2.60206	-0.49136	1.12767	-0.703776	1.12781	0.00101
5.50514	0.448438	5.50514	-0.137686	2.60398	-0.49121	1.12851	-0.704306	1.12864	0.000583
5.5092	0.449811	5.50921	-0.136419	2.6059	-0.491247	1.12934	-0.704046	1.12948	-0.000496
5.51327	0.450219	5.51327	-0.135629	2.60782	-0.491796	1.13017	-0.704767	1.13031	-0.001782
5.51733	0.451723	5.51733	-0.134231	2.60975	-0.492904	1.13101	-0.704638	1.13114	-0.002938
5.52139	0.450981	5.52139	-0.132208	2.61167	-0.494253	1.13184	-0.705818	1.13197	-0.002283
5.52545	0.449954	5.52546	-0.131369	2.61359	-0.4952	1.13267	-0.706952	1.13281	-0.003959
5.52952	0.451999	5.52952	-0.129921	2.61551	-0.494717	1.1335	-0.706156	1.13364	-0.002676
5.53359	0.451463	5.53358	-0.128869	2.61743	-0.493219	1.13434	-0.705824	1.13447	-0.001972
5.53764	0.44895	5.53764	-0.130047	2.61935	-0.492497	1.13517	-0.704436	1.13531	-0.002155
5.54171	0.447781	5.54171	-0.131092	2.62127	-0.492426	1.136	-0.704774	1.13614	-0.001876
5.54577	0.44565	5.54578	-0.130012	2.6232	-0.492757	1.13684	-0.703485	1.13697	-0.001763
5.54983	0.445244	5.54983	-0.128814	2.62512	-0.49285	1.13767	-0.702624	1.1378	0.0003
5.55389	0.443897	5.5539	-0.129301	2.62704	-0.493578	1.1385	-0.702675	1.13864	-0.000184
5.55796	0.444187	5.55796	-0.129769	2.62896	-0.49433	1.13933	-0.70347	1.13947	-2.1e-05
5.56202	0.44445	5.56203	-0.128797	2.63088	-0.494631	1.14017	-0.704188	1.1403	-0.000404
5.56609	0.444934	5.56609	-0.12706	2.6328	-0.493718	1.141	-0.702698	1.14114	-0.00145
5.57015	0.445187	5.57015	-0.1262	2.63473	-0.493709	1.14183	-0.702556	1.14197	-0.001243
5.57421	0.444921	5.57421	-0.127009	2.63665	-0.493938	1.14267	-0.70293	1.1428	-0.001034
5.57827	0.44537	5.57828	-0.129608	2.63857	-0.493974	1.1435	-0.702796	1.14363	-0.00173
5.58234	0.44452	5.58234	-0.128156	2.64049	-0.492944	1.14433	-0.702702	1.14447	-0.000849
5.5864	0.445397	5.5864	-0.129463	2.64241	-0.494172	1.14516	-0.702828	1.1453	-0.000668
5.59046	0.445233	5.59046	-0.130714	2.64434	-0.495031	1.146	-0.702919	1.14613	0.00192
5.59452	0.447725	5.59453	-0.131073	2.64626	-0.496408	1.14683	-0.701462	1.14697	0.00251
5.59859	0.450306	5.59859	-0.130542	2.64818	-0.499779	1.14766	-0.700491	1.1478	0.001113
5.60265	0.451015	5.60265	-0.128595	2.6501	-0.499904	1.1485	-0.700778	1.14863	0.000187
5.60671	0.45143	5.60671	-0.126095	2.65202	-0.499617	1.14933	-0.700709	1.14946	-0.000639
5.61077	0.451349	5.61078	-0.127019	2.65394	-0.49991	1.15016	-0.701213	1.1503	-0.000132
5.61484	0.451675	5.61484	-0.125452	2.65587	-0.500998	1.15099	-0.700732	1.15113	-0.000597
5.6189	0.454068	5.6189	-0.124363	2.65779	-0.500745	1.15183	-0.699666	1.15196	-0.00205
5.62296	0.45472	5.62296	-0.123133	2.65971	-0.501115	1.15266	-0.697693	1.1528	-0.001751
5.62703	0.452895	5.62703	-0.122088	2.66163	-0.50244	1.15349	-0.695969	1.15363	-0.000981
5.63109	0.451975	5.6311	-0.121903	2.66355	-0.503953	1.15433	-0.696038	1.15446	-0.002421
5.63516	0.454478	5.63515	-0.122388	2.66547	-0.503859	1.15516	-0.695325	1.1553	-0.001982
5.63921	0.458153	5.63922	-0.124032	2.6674	-0.505509	1.15599	-0.694183	1.15613	-0.00255
5.64328	0.458229	5.64328	-0.125828	2.66932	-0.505322	1.15682	-0.693751	1.15696	-0.001673
5.64734	0.457484	5.64735	-0.129288	2.67124	-0.50442	1.15766	-0.695117	1.15779	-0.001491
5.6514	0.459608	5.6514	-0.130081	2.67316	-0.50417	1.15849	-0.696366	1.15863	-0.001868
5.65546	0.463511	5.65547	-0.130561	2.67508	-0.505464	1.15932	-0.695556	1.15946	-0.002714
5.65953	0.467608	5.65953	-0.132802	2.677	-0.504479	1.16016	-0.696183	1.16029	-0.002919
5.66359	0.468906	5.6636	-0.135799	2.67893	-0.503382	1.16099	-0.695517	1.16113	-0.003502
5.66766	0.467649	5.66766	-0.136706	2.68085	-0.502992	1.16182	-0.696409	1.16196	-0.002736
5.67171	0.468589	5.67172	-0.135545	2.68277	-0.502919	1.16265	-0.695962	1.16279	-0.001722
5.67578	0.467089	5.67578	-0.133881	2.68469	-0.503931	1.16349	-0.69637	1.16362	-0.000464
5.67984	0.467089	5.67985	-0.135117	2.68662	-0.50476	1.16432	-0.696243	1.16446	0.000743
5.68391	0.466072	5.68391	-0.136139	2.68854	-0.505156	1.16515	-0.696852	1.16529	0.001481
5.68797	0.464005	5.68797	-0.135303	2.69046	-0.505054	1.16599	-0.696121	1.16612	0.002729
5.69203	0.463461	5.69203	-0.13343	2.69238	-0.50342	1.16682	-0.695444	1.16696	0.002443
5.69609	0.464852	5.6961	-0.132431	2.6943	-0.502521	1.16765	-0.69582	1.16779	0.003461
5.70016	0.466379	5.70016	-0.13264	2.69622	-0.502354	1.16848	-0.696275	1.16862	0.004623
5.70422	0.468529	5.70422	-0.129309	2.69814	-0.5025	1.16932	-0.695473	1.16946	0.005531
5.70828	0.468907	5.70828	-0.130082	2.70007	-0.500883	1.17015	-0.695528	1.17029	0.005692
5.71235	0.468676	5.71235	-0.12843	2.70199	-0.500547	1.17098	-0.695163	1.17112	0.006513
5.71641	0.469353	5.71641	-0.12676	2.70391	-0.499833	1.17182	-0.695598	1.17196	0.006523
5.72047	0.470127	5.72047	-0.125257	2.70583	-0.497799	1.17265	-0.69646	1.17279	0.007786
5.72453	0.469478	5.72454	-0.124319	2.70775	-0.496751	1.17348	-0.696	1.17362	0.009078
5.7286	0.468073	5.7286	-0.125301	2.70967	-0.496025	1.17431	-0.697087	1.17445	0.009721
5.73266	0.467972	5.73267	-0.127679	2.7116	-0.495044	1.17515	-0.696093	1.17529	0.009955
5.73672	0.468639	5.73672	-0.126387	2.71352	-0.494191	1.17598	-0.695928	1.17612	0.009783
5.74078	0.468432	5.74079	-0.125809	2.71544	-0.494947	1.17681	-0.696828	1.17695	0.010496
5.74485	0.47099	5.74485	-0.126671	2.71736	-0.49282	1.17765	-0.696645	1.17779	0.010684
5.74891	0.470224	5.74892	-0.127215	2.71929	-0.49129	1.17848	-0.694379	1.17862	0.010077
5.75298	0.4703	5.75298	-0.127434	2.72121	-0.490035	1.17931	-0.693298	1.17945	0.010218
5.75703	0.470938	5.75704	-0.127961	2.72313	-0.488409	1.18014	-0.694173	1.18028	0.010925
5.7611	0.471205	5.7611	-0.128319	2.72505	-0.489158	1.18098	-0.692997	1.18112	0.011186
5.76516	0.473411	5.76517	-0.12989	2.72697	-0.488117	1.18181	-0.693119	1.18195	0.010525
5.76923	0.470918	5.76923	-0.132821	2.72889	-0.486381	1.18264	-0.691782	1.18278	0.009543
5.77328	0.47013	5.77329	-0.135023	2.73081	-0.484813	1.18348	-0.692105	1.18362	0.009172
5.77735	0.469038	5.77735	-0.136448	2.73274	-0.484689	1.18431	-0.691209	1.18445	0.008108
5.78141	0.469142	5.78142	-0.137081	2.73466	-0.484306	1.18514	-0.690506	1.18528	0.009199
5.78548	0.471199	5.78548	-0.137634	2.73658	-0.48522	1.18598	-0.689028	1.18612	0.009284
5.78954	0.472169	5.78954	-0.137844	2.7385	-0.486671	1.18681	-0.688091	1.18695	0.008398
5.7936	0.470777	5.7936	-0.134869	2.74042	-0.486749	1.18764	-0.688225	1.18778	0.008469
5.79767	0.472448	5.79767	-0.134371	2.74234	-0.48663	1.18847	-0.68853	1.18861	0.006694
5.80173	0.471572	5.80173	-0.132128	2.74427	-0.486035	1.18931	-0.687328	1.18945	0.006711
5.80579	0.472548	5.80579	-0.132533	2.74619	-0.485571	1.19014	-0.687092	1.19028	0.006323
5.80985	0.472098	5.80986	-0.131609	2.74811	-0.486118	1.19097	-0.686985	1.19111	0.006838
5.81392	0.468925	5.81392	-0.129431	2.75003	-0.485292	1.19181	-0.686419	1.19195	0.005457
5.81798	0.466759	5.81799	-0.126997	2.75196	-0.485653	1.19264	-0.68615	1.19278	0.006185
5.82204	0.467237	5.82204	-0.124735	2.75388	-0.486499	1.19347	-0.687488	1.19361	0.00588
5.8261	0.468022	5.82611	-0.124	2.7558	-0.486908	1.1943	-0.688224	1.19444	0.003623
5.83017	0.467009	5.83017	-0.124131	2.75772	-0.484491	1.19514	-0.687156	1.19528	0.003571
5.83423	0.468156	5.83424	-0.123703	2.75964	-0.483739	1.19597	-0.688787	1.19611	0.00358
5.83829	0.468342	5.83829	-0.122757	2.76156	-0.483691	1.1968	-0.691318	1.19694	0.003168
5.84235	0.470847	5.84236	-0.122702	2.76348	-0.483894	1.19764	-0.692472	1.19778	0.002762
5.84642	0.473982	5.84642	-0.125431	2.76541	-0.48403	1.19847	-0.693323	1.19861	0.002584
5.85048	0.475562	5.85049	-0.129231	2.76733	-0.482532	1.1993	-0.694062	1.19944	0.003173
5.85455	0.476058	5.85454	-0.129334	2.76925	-0.480513	1.20013	-0.694224	1.20027	0.002592
5.8586	0.4788	5.85861	-0.128715	2.77117	-0.478741	1.20097	-0.693707	1.20111	0.001805
5.86267	0.483412	5.86267	-0.131144	2.77309	-0.47805	1.2018	-0.694279	1.20194	0.001824
5.86673	0.48618	5.86674	-0.131279	2.77501	-0.480017	1.20263	-0.69312	1.20277	0.002657
5.8708	0.488001	5.8708	-0.130668	2.77694	-0.480148	1.20346	-0.692981	1.20361	0.004185
5.87486	0.488151	5.87486	-0.128538	2.77886	-0.479834	1.2043	-0.692561	1.20444	0.003886
5.87892	0.488947	5.87892	-0.126508	2.78078	-0.479869	1.20513	-0.692347	1.20527	0.003738
5.88299	0.489851	5.88299	-0.126489	2.7827	-0.479874	1.20596	-0.692603	1.2061	0.003321
5.88705	0.489532	5.88705	-0.127497	2.78462	-0.479014	1.2068	-0.692154	1.20694	0.003649
5.89111	0.488729	5.89111	-0.125501	2.78654	-0.47854	1.20763	-0.694097	1.20777	0.003836
5.89517	0.488805	5.89518	-0.127414	2.78847	-0.47895	1.20846	-0.694221	1.2086	0.003074
5.89924	0.488531	5.89924	-0.127328	2.79039	-0.480624	1.20929	-0.692342	1.20944	0.003375
5.9033	0.487763	5.9033	-0.128321	2.79231	-0.479668	1.21013	-0.692797	1.21027	0.003877
5.90736	0.48672	5.90736	-0.13054	2.79423	-0.478649	1.21096	-0.692185	1.2111	0.004345
5.91142	0.486246	5.91143	-0.131244	2.79615	-0.478099	1.21179	-0.691971	1.21194	0.004806
5.91549	0.486568	5.91549	-0.128529	2.79808	-0.478322	1.21263	-0.692374	1.21277	0.00596
5.91955	0.486205	5.91955	-0.125131	2.8	-0.478594	1.21346	-0.691961	1.2136	0.005283
5.92361	0.482765	5.92361	-0.123532	2.80192	-0.479391	1.21429	-0.690157	1.21443	0.004859
5.92767	0.481297	5.92768	-0.122688	2.80384	-0.479779	1.21512	-0.689606	1.21527	0.00496
5.93174	0.483145	5.93174	-0.122008	2.80576	-0.47888	1.21596	-0.689348	1.2161	0.005328
5.9358	0.483754	5.93581	-0.121743	2.80769	-0.477394	1.21679	-0.689806	1.21693	0.005307
5.93987	0.48371	5.93987	-0.121785	2.80961	-0.475169	1.21762	-0.688223	1.21777	0.005474
5.94392	0.484581	5.94393	-0.122452	2.81153	-0.473873	1.21846	-0.687397	1.2186	0.006032
5.94799	0.48687	5.94799	-0.124137	2.81345	-0.473536	1.21929	-0.686073	1.21943	0.005935
5.95205	0.489978	5.95206	-0.125122	2.81537	-0.471492	1.22012	-0.687413	1.22026	0.005168
5.95612	0.493483	5.95611	-0.125699	2.81729	-0.472781	1.22095	-0.687137	1.2211	0.004296
5.96018	0.492417	5.96018	-0.123926	2.81921	-0.472666	1.22179	-0.687907	1.22193	0.004408
5.96424	0.491092	5.96424	-0.124776	2.82114	-0.471822	1.22262	-0.688453	1.22277	0.004076
5.96831	0.491389	5.96831	-0.125208	2.82306	-0.472533	1.22345	-0.690019	1.2236	0.003627
5.97237	0.49245	5.97237	-0.12542	2.82498	-0.47279	1.22429	-0.690918	1.22443	0.002738
5.97643	0.494088	5.97643	-0.126497	2.8269	-0.472726	1.22512	-0.69109	1.22526	0.003063
5.98049	0.495999	5.9805	-0.127394	2.82883	-0.472395	1.22595	-0.690455	1.2261	0.003176
5.98456	0.496765	5.98456	-0.128507	2.83075	-0.471994	1.22678	-0.691022	1.22693	0.002355
5.98862	0.494813	5.98862	-0.128047	2.83267	-0.472625	1.22762	-0.690961	1.22776	0.002004
5.99268	0.498137	5.99268	-0.127942	2.83459	-0.471588	1.22845	-0.68951	1.2286	0.002661
5.99674	0.50004	5.99675	-0.127775	2.83651	-0.471511	1.22928	-0.688506	1.22943	0.002344
6.00081	0.501574	6.00081	-0.126096	2.83843	-0.472725	1.23012	-0.689432	1.23026	0.00225
6.00487	0.500605	6.00488	-0.123458	2.84035	-0.474031	1.23095	-0.689605	1.23109	0.001178
6.00893	0.498827	6.00893	-0.122158	2.84228	-0.474491	1.23178	-0.690825	1.23193	0.000792
6.01299	0.498433	6.013	-0.123598	2.8442	-0.474431	1.23261	-0.689386	1.23276	0.002129
6.01706	0.496758	6.01706	-0.126567	2.84612	-0.474224	1.23345	-0.689364	1.23359	0.0013
6.02112	0.497199	6.02113	-0.125865	2.84804	-0.474251	1.23428	-0.689083	1.23443	0.002298
6.02518	0.49854	6.02518	-0.123771	2.84996	-0.474206	1.23511	-0.688913	1.23526	0.002604
6.02924	0.495017	6.02925	-0.12514	2.85188	-0.474392	1.23595	-0.690282	1.23609	0.003038
6.03331	0.494117	6.03331	-0.127458	2.85381	-0.474121	1.23678	-0.691936	1.23693	0.002918
6.03737	0.494342	6.03738	-0.127875	2.85573	-0.472775	1.23761	-0.691188	1.23776	0.003517
6.04143	0.494453	6.04143	-0.126204	2.85765	-0.472971	1.23844	-0.690882	1.23859	0.003745
6.0455	0.495358	6.0455	-0.123795	2.85957	-0.47187	1.23928	-0.690893	1.23942	0.003904
6.04956	0.496378	6.04956	-0.123275	2.8615	-0.471314	1.24011	-0.692758	1.24026	0.004756
6.05363	0.495583	6.05363	-0.124736	2.86342	-0.471749	1.24094	-0.69255	1.24109	0.005716
6.05769	0.498442	6.05769	-0.124903	2.86534	-0.470866	1.24178	-0.69312	1.24192	0.006083
6.06175	0.498479	6.06175	-0.123129	2.86726	-0.470036	1.24261	-0.691723	1.24276	0.005109
6.06581	0.497017	6.06582	-0.121981	2.86918	-0.469431	1.24344	-0.689636	1.24359	0.004693
6.06988	0.496565	6.06988	-0.121824	2.8711	-0.468768	1.24427	-0.688279	1.24442	0.004988
6.07394	0.497648	6.07394	-0.120603	2.87302	-0.467485	1.24511	-0.687925	1.24525	0.005423
6.078	0.498511	6.078	-0.12222	2.87495	-0.467756	1.24594	-0.689406	1.24609	0.005627
6.08206	0.498141	6.08207	-0.119526	2.87687	-0.46729	1.24677	-0.690361	1.24692	0.006741
6.08613	0.49495	6.08613	-0.120585	2.87879	-0.466656	1.24761	-0.690562	1.24775	0.006998
6.09019	0.494259	6.09019	-0.119974	2.88071	-0.466547	1.24844	-0.691702	1.24859	0.004903
6.09425	0.493689	6.09425	-0.119802	2.88263	-0.468394	1.24927	-0.692621	1.24942	0.00529
6.09831	0.49599	6.09832	-0.119558	2.88456	-0.466504	1.2501	-0.694805	1.25025	0.006352
6.10238	0.497856	6.10238	-0.11831	2.88648	-0.464547	1.25094	-0.696729	1.25108	0.005541
6.10644	0.497553	6.10644	-0.117105	2.8884	-0.463839	1.25177	-0.696515	1.25192	0.006002
6.1105	0.49835	6.1105	-0.116924	2.89032	-0.464276	1.2526	-0.697968	1.25275	0.006514
6.11456	0.499257	6.11457	-0.118752	2.89224	-0.465275	1.25344	-0.699616	1.25358	0.003309
6.11863	0.500524	6.11863	-0.120658	2.89416	-0.46465	1.25427	-0.699495	1.25442	0.004036
6.1227	0.500776	6.1227	-0.122589	2.89609	-0.463405	1.2551	-0.700341	1.25525	0.002753
6.12676	0.499196	6.12675	-0.124099	2.89801	-0.463174	1.25593	-0.700934	1.25608	0.001704
6.13082	0.497991	6.13082	-0.126202	2.89993	-0.464015	1.25677	-0.699802	1.25692	0.000884
6.13488	0.497586	6.13488	-0.128235	2.90185	-0.463883	1.2576	-0.699058	1.25775	-0.000166
6.13895	0.496872	6.13895	-0.125918	2.90377	-0.463246	1.25843	-0.698738	1.25858	-0.000532
6.143	0.496162	6.14301	-0.124141	2.90569	-0.462425	1.25927	-0.698931	1.25941	-0.000944
6.14707	0.498187	6.14707	-0.124302	2.90762	-0.462199	1.2601	-0.698326	1.26025	-0.002546
6.15113	0.498866	6.15114	-0.121835	2.90954	-0.461465	1.26093	-0.69767	1.26108	-0.001763
6.1552	0.499452	6.1552	-0.120067	2.91146	-0.460114	1.26176	-0.697518	1.26191	-0.002558
6.15926	0.499069	6.15926	-0.119665	2.91338	-0.458343	1.2626	-0.696911	1.26275	-0.002512
6.16332	0.499161	6.16332	-0.120264	2.9153	-0.45766	1.26343	-0.69712	1.26358	-0.003035
6.16738	0.499547	6.16739	-0.121266	2.91723	-0.457162	1.26426	-0.698378	1.26441	-0.00299
6.17145	0.499595	6.17145	-0.121952	2.91915	-0.45763	1.2651	-0.70019	1.26524	-0.002093
6.17551	0.502631	6.17551	-0.11999	2.92107	-0.45821	1.26593	-0.700634	1.26608	-0.002328
6.17957	0.50288	6.17957	-0.120193	2.92299	-0.45657	1.26676	-0.700257	1.26691	-0.003679
6.18363	0.503583	6.18364	-0.121334	2.92491	-0.455703	1.26759	-0.700264	1.26774	-0.004696
6.1877	0.507101	6.1877	-0.122547	2.92683	-0.454997	1.26843	-0.700693	1.26858	-0.006164
6.19176	0.510079	6.19177	-0.12242	2.92876	-0.454262	1.26926	-0.700597	1.26941	-0.004931
6.19582	0.511786	6.19582	-0.120233	2.93068	-0.453331	1.27009	-0.700253	1.27024	-0.004592
6.19988	0.512508	6.19989	-0.117677	2.9326	-0.451872	1.27093	-0.698051	1.27107	-0.004509
6.20395	0.511996	6.20395	-0.119503	2.93452	-0.45101	1.27176	-0.695636	1.27191	-0.003748
6.20801	0.510443	6.20801	-0.121138	2.93644	-0.449945	1.27259	-0.694873	1.27274	-0.003945
6.21207	0.511111	6.21207	-0.120337	2.93836	-0.448719	1.27342	-0.693925	1.27357	-0.004247
6.21614	0.509887	6.21614	-0.121659	2.94029	-0.448784	1.27426	-0.693325	1.27441	-0.002811
6.2202	0.508857	6.2202	-0.12169	2.94221	-0.44909	1.27509	-0.692949	1.27524	-0.002006
6.22427	0.508456	6.22427	-0.120532	2.94413	-0.448129	1.27592	-0.694212	1.27607	-0.001767
6.22832	0.508486	6.22833	-0.120504	2.94605	-0.446541	1.27676	-0.695901	1.27691	-0.000426
6.23239	0.507996	6.23239	-0.120696	2.94797	-0.445709	1.27759	-0.695775	1.27774	0.001344
6.23645	0.506307	6.23646	-0.120205	2.9499	-0.442759	1.27842	-0.695776	1.27857	0.002865
6.24052	0.507102	6.24052	-0.122575	2.95182	-0.441747	1.27925	-0.695861	1.2794	0.002411
6.24458	0.506865	6.24458	-0.121746	2.95374	-0.440921	1.28009	-0.696153	1.28024	0.003254
6.24864	0.506452	6.24864	-0.121997	2.95566	-0.439301	1.28092	-0.696621	1.28107	0.004842
6.2527	0.508332	6.25271	-0.12559	2.95758	-0.438935	1.28175	-0.696634	1.2819	0.004643
6.25677	0.509137	6.25677	-0.129553	2.9595	-0.438705	1.28259	-0.696594	1.28274	0.003395
6.26083	0.51003	6.26083	-0.130506	2.96143	-0.43923	1.28342	-0.696524	1.28357	0.002484
6.26489	0.512188	6.26489	-0.129927	2.96335	-0.440781	1.28425	-0.697254	1.2844	0.003893
6.26895	0.511266	6.26896	-0.131007	2.96527	-0.442191	1.28508	-0.698224	1.28523	0.003517
6.27302	0.509638	6.27302	-0.131061	2.96719	-0.442325	1.28592	-0.69722	1.28607	0.0023
6.27708	0.509304	6.27708	-0.131556	2.96911	-0.441694	1.28675	-0.697437	1.2869	0.001847
6.28114	0.505676	6.28114	-0.130319	2.97104	-0.440564	1.28758	-0.697572	1.28773	0.001789
6.2852	0.5037	6.28521	-0.128915	2.97296	-0.439228	1.28842	-0.697771	1.28857	0.001353
6.28927	0.502828	6.28927	-0.128507	2.97488	-0.439674	1.28925	-0.697375	1.2894	0.002402
6.29333	0.501414	6.29333	-0.127897	2.9768	-0.440265	1.29008	-0.697996	1.29023	0.000836
6.29739	0.50075	6.29739	-0.126524	2.97872	-0.440995	1.29091	-0.700564	1.29107	-0.00019
6.30146	0.503941	6.30146	-0.124875	2.98064	-0.441959	1.29175	-0.703133	1.2919	-0.001735
6.30552	0.503328	6.30552	-0.123668	2.98256	-0.441834	1.29258	-0.703661	1.29273	-0.001468
6.30959	0.505944	6.30959	-0.123465	2.98449	-0.441556	1.29341	-0.703804	1.29357	-0.000579
6.31364	0.50694	6.31365	-0.124547	2.98641	-0.441457	1.29425	-0.703392	1.2944	-0.00034
6.31771	0.508595	6.31771	-0.126242	2.98833	-0.441544	1.29508	-0.703009	1.29523	-0.00065
6.32177	0.510713	6.32178	-0.127878	2.99025	-0.44109	1.29591	-0.703853	1.29606	-0.001629
6.32584	0.512403	6.32584	-0.129431	2.99217	-0.439401	1.29674	-0.703638	1.2969	-0.000318
6.32989	0.513383	6.3299	-0.132018	2.9941	-0.437288	1.29758	-0.703263	1.29773	0.00018
6.33396	0.513172	6.33396	-0.130457	2.99602	-0.435138	1.29841	-0.703127	1.29856	-1e-06
6.33802	0.512643	6.33803	-0.131679	2.99794	-0.433342	1.29924	-0.703701	1.2994	-0.000218
6.34209	0.512836	6.34209	-0.130686	2.99986	-0.432228	1.30008	-0.703889	1.30023	0.000753
6.34615	0.512076	6.34615	-0.12846	3.00178	-0.431807	1.30091	-0.702814	1.30106	-0.000724
6.35021	0.511059	6.35021	-0.126085	3.00371	-0.432192	1.30174	-0.702341	1.30189	-0.000764
6.35427	0.510625	6.35428	-0.124009	3.00563	-0.433093	1.30257	-0.702941	1.30273	-0.000667
6.35834	0.511073	6.35834	-0.12358	3.00755	-0.431332	1.30341	-0.702538	1.30356	0.001424
6.3624	0.512091	6.3624	-0.127051	3.00947	-0.431477	1.30424	-0.704025	1.30439	0.003312
6.36646	0.512391	6.36646	-0.125594	3.01139	-0.431706	1.30507	-0.704335	1.30523	0.0034
6.37052	0.515224	6.37053	-0.125508	3.01331	-0.431357	1.30591	-0.703233	1.30606	0.005239
6.37459	0.514431	6.37459	-0.124994	3.01523	-0.430848	1.30674	-0.703033	1.30689	0.004869
6.37866	0.516194	6.37865	-0.125705	3.01716	-0.429134	1.30757	-0.703572	1.30773	0.005865
6.38271	0.517944	6.38271	-0.126552	3.01908	-0.428213	1.3084	-0.703955	1.30856	0.007192
6.38678	0.518353	6.38678	-0.124832	3.021	-0.428155	1.30924	-0.702734	1.30939	0.006405
6.39084	0.518586	6.39084	-0.123458	3.02292	-0.426865	1.31007	-0.703316	1.31022	0.005811
6.3949	0.517029	6.3949	-0.121976	3.02484	-0.425502	1.3109	-0.703595	1.31106	0.006273
6.39896	0.518071	6.39897	-0.121439	3.02677	-0.424693	1.31174	-0.702008	1.31189	0.007087
6.40303	0.51937	6.40303	-0.121681	3.02869	-0.424781	1.31257	-0.702063	1.31272	0.008252
6.40709	0.519392	6.4071	-0.120996	3.03061	-0.426022	1.3134	-0.701947	1.31356	0.00816
6.41116	0.519685	6.41115	-0.11992	3.03253	-0.425035	1.31423	-0.703075	1.31439	0.008112
6.41521	0.519282	6.41522	-0.119622	3.03445	-0.423699	1.31507	-0.70333	1.31522	0.007671
6.41928	0.518895	6.41928	-0.120766	3.03637	-0.422793	1.3159	-0.704024	1.31605	0.006659
6.42334	0.520648	6.42335	-0.123646	3.0383	-0.422523	1.31673	-0.703813	1.31689	0.00696
6.42741	0.523516	6.42741	-0.126053	3.04022	-0.421289	1.31757	-0.701993	1.31772	0.004341
6.43147	0.523537	6.43147	-0.126033	3.04214	-0.418498	1.3184	-0.701049	1.31855	0.003963
6.43553	0.521583	6.43553	-0.127143	3.04406	-0.416992	1.31923	-0.701761	1.31939	0.003469
6.43959	0.521508	6.4396	-0.129317	3.04598	-0.417125	1.32006	-0.701157	1.32022	0.003011
6.44366	0.521573	6.44366	-0.130632	3.0479	-0.418053	1.3209	-0.701783	1.32105	0.00184
6.44772	0.520576	6.44772	-0.129885	3.04983	-0.417839	1.32173	-0.702372	1.32188	0.001902
6.45178	0.519476	6.45178	-0.127982	3.05175	-0.416937	1.32256	-0.702932	1.32272	0.001502
6.45584	0.519957	6.45585	-0.126442	3.05367	-0.416737	1.32339	-0.702348	1.32355	0.001032
6.45991	0.52062	6.45991	-0.127905	3.05559	-0.418355	1.32423	-0.70242	1.32438	0.00096
6.46397	0.520028	6.46397	-0.126148	3.05751	-0.419126	1.32506	-0.702883	1.32522	0.000946
6.46803	0.520014	6.46803	-0.125551	3.05944	-0.417922	1.32589	-0.703113	1.32605	0.00053
6.4721	0.520491	6.4721	-0.126326	3.06136	-0.415896	1.32673	-0.703484	1.32688	-0.000598
6.47616	0.521934	6.47616	-0.127272	3.06328	-0.413985	1.32756	-0.704784	1.32771	0.000451
6.48022	0.522383	6.48022	-0.126937	3.0652	-0.41395	1.32839	-0.704072	1.32855	0.000195
6.48428	0.521533	6.48429	-0.124683	3.06712	-0.412521	1.32922	-0.703534	1.32938	-0.00069
6.48835	0.523006	6.48835	-0.1258	3.06904	-0.412186	1.33006	-0.704428	1.33021	5.4e-05
6.49241	0.52598	6.49242	-0.124557	3.07097	-0.412851	1.33089	-0.70342	1.33105	0.000966
6.49648	0.527835	6.49648	-0.123409	3.07289	-0.410079	1.33172	-0.703461	1.33188	0.002364
6.50053	0.531059	6.50054	-0.121841	3.07481	-0.410854	1.33256	-0.702702	1.33271	0.001708
6.5046	0.531393	6.5046	-0.120878	3.07673	-0.410648	1.33339	-0.70224	1.33355	0.001205
6.50866	0.531396	6.50867	-0.120898	3.07865	-0.409718	1.33422	-0.702961	1.33438	0.001156
6.51273	0.53267	6.51273	-0.121127	3.08058	-0.409533	1.33505	-0.702235	1.33521	0.000881
6.51678	0.53273	6.51679	-0.121049	3.0825	-0.410426	1.33589	-0.702989	1.33604	0.001116
6.52085	0.528892	6.52085	-0.121162	3.08442	-0.410784	1.33672	-0.703296	1.33688	0.001677
6.52491	0.529821	6.52492	-0.121177	3.08634	-0.410284	1.33755	-0.703448	1.33771	0.001779
6.52898	0.526037	6.52898	-0.119558	3.08826	-0.408856	1.33839	-0.704338	1.33854	0.002304
6.53303	0.525618	6.53304	-0.119712	3.09018	-0.40736	1.33922	-0.705074	1.33938	0.00265
6.5371	0.524391	6.5371	-0.122543	3.0921	-0.40732	1.34005	-0.704095	1.34021	0.002159
6.54116	0.522796	6.54117	-0.125457	3.09403	-0.407884	1.34088	-0.704321	1.34104	0.002649
6.54523	0.522886	6.54523	-0.125459	3.09595	-0.408257	1.34172	-0.704343	1.34188	0.00392
6.54929	0.524087	6.54929	-0.125649	3.09787	-0.407036	1.34255	-0.70433	1.34271	0.003495
6.55335	0.521597	6.55335	-0.130404	3.09979	-0.405625	1.34338	-0.704606	1.34354	0.002788
6.55742	0.522034	6.55742	-0.131088	3.10171	-0.404787	1.34422	-0.705495	1.34438	0.002655
6.56148	0.524267	6.56148	-0.129254	3.10364	-0.404873	1.34505	-0.704962	1.34521	0.001936
6.56554	0.524085	6.56554	-0.127192	3.10556	-0.406097	1.34588	-0.703456	1.34604	0.000855
6.5696	0.52393	6.56961	-0.126405	3.10748	-0.406659	1.34671	-0.703126	1.34687	0.000404
6.57367	0.524222	6.57367	-0.127101	3.1094	-0.405889	1.34755	-0.70339	1.34771	0.00238
6.57773	0.52397	6.57774	-0.127862	3.11132	-0.404817	1.34838	-0.701928	1.34854	0.001394
6.58179	0.523437	6.58179	-0.125269	3.11325	-0.4039	1.34921	-0.703738	1.34937	0.00098
6.58585	0.525053	6.58586	-0.124781	3.11517	-0.402667	1.35005	-0.703603	1.35021	0.001305
6.58992	0.526889	6.58992	-0.126048	3.11709	-0.402458	1.35088	-0.704299	1.35104	0.001438
6.59398	0.529319	6.59399	-0.126776	3.11901	-0.402041	1.35171	-0.705812	1.35187	0.001013
6.59804	0.531161	6.59804	-0.125919	3.12093	-0.400968	1.35254	-0.704616	1.3527	0.000247
6.6021	0.532487	6.60211	-0.125653	3.12285	-0.398881	1.35338	-0.705729	1.35354	0.00091
6.60617	0.533337	6.60617	-0.127602	3.12477	-0.395317	1.35421	-0.705295	1.35437	0.001136
6.61023	0.534333	6.61024	-0.128322	3.1267	-0.393093	1.35504	-0.705791	1.3552	0.000514
6.6143	0.536658	6.6143	-0.127282	3.12862	-0.392762	1.35588	-0.706283	1.35604	0.000226
6.61836	0.533499	6.61836	-0.128465	3.13054	-0.39418	1.35671	-0.706074	1.35687	9.3e-05
6.62242	0.531017	6.62242	-0.129939	3.13246	-0.391256	1.35754	-0.706323	1.3577	3e-06
6.62648	0.529469	6.62649	-0.13104	3.13438	-0.390052	1.35837	-0.707078	1.35853	6.5e-05
6.63055	0.529592	6.63055	-0.130824	3.13631	-0.389207	1.35921	-0.70827	1.35937	0.001593
6.63461	0.530548	6.63461	-0.129748	3.13823	-0.387337	1.36004	-0.709406	1.3602	0.002007
6.63867	0.530812	6.63867	-0.128944	3.14015	-0.385243	1.36087	-0.710963	1.36103	0.003465
6.64274	0.530094	6.64274	-0.128252	3.14207	-0.384714	1.3617	-0.711949	1.36187	0.002604
6.6468	0.530691	6.6468	-0.129343	3.14399	-0.385157	1.36254	-0.712112	1.3627	0.001991
6.65086	0.534025	6.65086	-0.125604	3.14591	-0.385715	1.36337	-0.713251	1.36353	0.001464
6.65492	0.536314	6.65493	-0.122755	3.14784	-0.384319	1.3642	-0.71331	1.36437	0.002627
6.65899	0.536465	6.65899	-0.121537	3.14976	-0.38314	1.36504	-0.712976	1.3652	0.00373
6.66305	0.536679	6.66305	-0.121741	3.15168	-0.38357	1.36587	-0.714193	1.36603	0.002745
6.66711	0.539236	6.66711	-0.123452	3.1536	-0.384606	1.3667	-0.716026	1.36686	0.003006
6.67117	0.542666	6.67118	-0.125973	3.15552	-0.384601	1.36753	-0.71569	1.3677	0.002259
6.67524	0.542889	6.67524	-0.125146	3.15744	-0.385247	1.36837	-0.715964	1.36853	-0.000247
6.6793	0.540464	6.67931	-0.124204	3.15937	-0.385647	1.3692	-0.716661	1.36936	0.000738
6.68337	0.542211	6.68337	-0.124303	3.16129	-0.385462	1.37003	-0.71642	1.3702	0.000607
6.68742	0.543513	6.68743	-0.125514	3.16321	-0.384787	1.37087	-0.716387	1.37103	-0.000171
6.69149	0.541645	6.69149	-0.125696	3.16513	-0.385377	1.3717	-0.715846	1.37186	-0.001039
6.69555	0.539545	6.69556	-0.124592	3.16705	-0.383299	1.37253	-0.71527	1.37269	3e-06
6.69962	0.53786	6.69961	-0.123537	3.16898	-0.381609	1.37336	-0.715835	1.37353	0.001101
6.70367	0.537682	6.70368	-0.123473	3.1709	-0.381095	1.3742	-0.715309	1.37436	0.001379
6.70774	0.541367	6.70774	-0.125057	3.17282	-0.382508	1.37503	-0.715572	1.37519	0.001217
6.7118	0.539809	6.71181	-0.124797	3.17474	-0.382887	1.37586	-0.715144	1.37603	0.000864
6.71587	0.537691	6.71587	-0.124658	3.17666	-0.382294	1.3767	-0.714844	1.37686	0.001091
6.71993	0.539239	6.71993	-0.124049	3.17858	-0.381193	1.37753	-0.714549	1.37769	0.001049
6.72399	0.538501	6.72399	-0.124993	3.18051	-0.380591	1.37836	-0.714775	1.37853	0.000701
6.72806	0.538315	6.72806	-0.12635	3.18243	-0.379648	1.37919	-0.71369	1.37936	0.000118
6.73212	0.538513	6.73212	-0.12546	3.18435	-0.380006	1.38003	-0.713271	1.38019	-0.000996
6.73618	0.537223	6.73618	-0.123389	3.18627	-0.38136	1.38086	-0.712033	1.38102	-0.002161
6.74024	0.536965	6.74025	-0.124699	3.18819	-0.382994	1.38169	-0.711615	1.38186	-0.004004
6.74431	0.538226	6.74431	-0.12469	3.19011	-0.381132	1.38253	-0.711888	1.38269	-0.003874
6.74837	0.538244	6.74838	-0.1244	3.19204	-0.380103	1.38336	-0.711562	1.38352	-0.003853
6.75243	0.538852	6.75243	-0.123285	3.19396	-0.378431	1.38419	-0.711163	1.38436	-0.002913
6.75649	0.540055	6.7565	-0.123578	3.19588	-0.376446	1.38502	-0.711776	1.38519	-0.002622
6.76056	0.541137	6.76056	-0.125653	3.1978	-0.378079	1.38586	-0.712175	1.38602	-0.004017
6.76462	0.541803	6.76462	-0.126999	3.19972	-0.380216	1.38669	-0.711681	1.38685	-0.003674
6.76868	0.542246	6.76868	-0.127378	3.20165	-0.379874	1.38752	-0.71158	1.38769	-0.002789
6.77274	0.541877	6.77275	-0.125847	3.20357	-0.377607	1.38836	-0.713022	1.38852	-0.002261
6.77681	0.539787	6.77681	-0.128283	3.20549	-0.375031	1.38919	-0.713041	1.38935	-0.001741
6.78087	0.540967	6.78088	-0.129437	3.20741	-0.376347	1.39002	-0.713015	1.39019	-0.003024
6.78493	0.541674	6.78493	-0.12938	3.20933	-0.375804	1.39085	-0.71252	1.39102	-0.00385
6.78899	0.541888	6.789	-0.12771	3.21125	-0.374606	1.39169	-0.712107	1.39185	-0.003993
6.79306	0.541596	6.79306	-0.125241	3.21318	-0.373641	1.39252	-0.712986	1.39269	-0.004075
6.79712	0.541378	6.79713	-0.123948	3.2151	-0.372786	1.39335	-0.714341	1.39352	-0.00483
6.80119	0.541797	6.80119	-0.12294	3.21702	-0.372252	1.39419	-0.71377	1.39435	-0.006007
6.80525	0.540705	6.80525	-0.119994	3.21894	-0.370699	1.39502	-0.714971	1.39518	-0.006288
6.80931	0.542059	6.80931	-0.120356	3.22086	-0.36848	1.39585	-0.715864	1.39602	-0.006315
6.81338	0.541449	6.81338	-0.11991	3.22279	-0.367425	1.39668	-0.716529	1.39685	-0.006758
6.81744	0.541044	6.81744	-0.120289	3.22471	-0.366903	1.39752	-0.715965	1.39768	-0.006304
6.8215	0.540868	6.8215	-0.121696	3.22663	-0.366553	1.39835	-0.716044	1.39852	-0.00657
6.82556	0.540945	6.82557	-0.122716	3.22855	-0.366104	1.39918	-0.715488	1.39935	-0.006732
6.82963	0.54186	6.82963	-0.123212	3.23047	-0.364913	1.40002	-0.716808	1.40018	-0.006934
6.83369	0.54357	6.83369	-0.123142	3.23239	-0.362382	1.40085	-0.717845	1.40101	-0.007317
6.83775	0.542093	6.83775	-0.123587	3.23431	-0.360813	1.40168	-0.718348	1.40185	-0.007178
6.84181	0.544029	6.84182	-0.123901	3.23624	-0.360411	1.40251	-0.718942	1.40268	-0.007671
6.84588	0.544409	6.84588	-0.123704	3.23816	-0.361032	1.40335	-0.718668	1.40351	-0.008348
6.84994	0.545433	6.84994	-0.123361	3.24008	-0.360636	1.40418	-0.718386	1.40435	-0.007739
6.854	0.547153	6.854	-0.123112	3.242	-0.359344	1.40501	-0.718673	1.40518	-0.008133
6.85806	0.548405	6.85807	-0.123276	3.24392	-0.357996	1.40585	-0.717551	1.40601	-0.008669
6.86213	0.548596	6.86213	-0.125005	3.24585	-0.356822	1.40668	-0.717097	1.40685	-0.008556
6.86619	0.549539	6.8662	-0.129069	3.24777	-0.354804	1.40751	-0.718549	1.40768	-0.008747
6.87026	0.550792	6.87025	-0.1269	3.24969	-0.35471	1.40834	-0.71743	1.40851	-0.010163
6.87431	0.550548	6.87432	-0.124963	3.25161	-0.354852	1.40918	-0.717051	1.40934	-0.009483
6.87838	0.549832	6.87838	-0.12485	3.25353	-0.35437	1.41001	-0.716388	1.41018	-0.009691
6.88244	0.549224	6.88245	-0.125484	3.25545	-0.352355	1.41084	-0.716998	1.41101	-0.008272
6.8865	0.550285	6.8865	-0.124725	3.25738	-0.352964	1.41168	-0.71698	1.41184	-0.00706
6.89057	0.551887	6.89057	-0.121561	3.2593	-0.353072	1.41251	-0.716319	1.41268	-0.006616
6.89463	0.551091	6.89463	-0.118036	3.26122	-0.353149	1.41334	-0.715227	1.41351	-0.006585
6.8987	0.548712	6.8987	-0.117042	3.26314	-0.35336	1.41417	-0.712826	1.41434	-0.007408
6.90276	0.549094	6.90275	-0.119099	3.26506	-0.350431	1.41501	-0.714245	1.41518	-0.005927
6.90682	0.551954	6.90682	-0.118114	3.26698	-0.347864	1.41584	-0.713189	1.41601	-0.006459
6.91088	0.553156	6.91089	-0.116346	3.26891	-0.346297	1.41667	-0.712239	1.41684	-0.00696
6.91495	0.553112	6.91495	-0.117002	3.27083	-0.346019	1.41751	-0.711678	1.41767	-0.007167
6.91901	0.553592	6.91901	-0.120116	3.27275	-0.347183	1.41834	-0.713343	1.41851	-0.008877
6.92307	0.555185	6.92307	-0.12195	3.27467	-0.347069	1.41917	-0.713086	1.41934	-0.007544
6.92713	0.556448	6.92714	-0.119243	3.27659	-0.346738	1.42	-0.714006	1.42017	-0.006929
6.9312	0.55735	6.9312	-0.121612	3.27852	-0.346217	1.42084	-0.713069	1.42101	-0.005359
6.93526	0.557755	6.93526	-0.121872	3.28044	-0.345128	1.42167	-0.711344	1.42184	-0.004198
6.93932	0.558091	6.93932	-0.121432	3.28236	-0.344081	1.4225	-0.711149	1.42267	-0.003938
6.94338	0.5585	6.94339	-0.121083	3.28428	-0.344097	1.42334	-0.710134	1.4235	-0.002447
6.94745	0.558245	6.94745	-0.121022	3.2862	-0.344351	1.42417	-0.709046	1.42434	-0.002423
6.95151	0.55804	6.95151	-0.121459	3.28812	-0.343578	1.425	-0.70927	1.42517	-0.002357
6.95557	0.55861	6.95557	-0.122713	3.29005	-0.340985	1.42583	-0.709479	1.426	-0.002245
6.95963	0.5588	6.95964	-0.123033	3.29197	-0.34059	1.42667	-0.710402	1.42684	-0.001238
6.9637	0.556684	6.9637	-0.122631	3.29389	-0.341063	1.4275	-0.710423	1.42767	-0.000801
6.96776	0.556703	6.96777	-0.121289	3.29581	-0.341267	1.42833	-0.709258	1.4285	-0.000616
6.97182	0.556903	6.97182	-0.118936	3.29773	-0.339576	1.42917	-0.709529	1.42934	2e-05
6.97589	0.557769	6.97589	-0.117733	3.29965	-0.338737	1.43	-0.709856	1.43017	0.000606
6.97995	0.558015	6.97995	-0.117334	3.30158	-0.337089	1.43083	-0.710514	1.431	0.001935
6.98402	0.556439	6.98402	-0.115906	3.3035	-0.334925	1.43166	-0.710147	1.43183	0.002481
6.98808	0.554509	6.98808	-0.11587	3.30542	-0.333726	1.4325	-0.709618	1.43267	0.002182
6.99214	0.556859	6.99214	-0.117351	3.30734	-0.331686	1.43333	-0.710182	1.4335	0.002293
6.9962	0.56044	6.99621	-0.119555	3.30926	-0.331035	1.43416	-0.710421	1.43433	0.002953
7.00027	0.560579	7.00027	-0.121426	3.31119	-0.330815	1.435	-0.711379	1.43517	0.004789
7.00433	0.561072	7.00433	-0.120923	3.31311	-0.329973	1.43583	-0.712172	1.436	0.004376
7.00839	0.561532	7.00839	-0.120447	3.31503	-0.328565	1.43666	-0.712492	1.43683	0.003698
7.01245	0.562744	7.01246	-0.122237	3.31695	-0.327897	1.43749	-0.712585	1.43766	0.004679
7.01652	0.564512	7.01652	-0.124427	3.31887	-0.327413	1.43833	-0.712452	1.4385	0.006462
7.02058	0.56513	7.02058	-0.120626	3.32079	-0.326567	1.43916	-0.712692	1.43933	0.007234
7.02464	0.563204	7.02464	-0.120795	3.32272	-0.32424	1.43999	-0.713223	1.44016	0.00703
7.0287	0.562397	7.02871	-0.120867	3.32464	-0.322393	1.44083	-0.712354	1.441	0.006959
7.03277	0.562491	7.03277	-0.121357	3.32656	-0.321702	1.44166	-0.713742	1.44183	0.006397
7.03683	0.562224	7.03683	-0.122493	3.32848	-0.322019	1.44249	-0.714304	1.44266	0.005818
7.04089	0.564197	7.04089	-0.122291	3.3304	-0.322909	1.44332	-0.71435	1.44349	0.005291
7.04495	0.56678	7.04496	-0.120986	3.33232	-0.322974	1.44416	-0.716348	1.44433	0.004781
7.04902	0.567879	7.04902	-0.122473	3.33425	-0.321249	1.44499	-0.71763	1.44516	0.003842
7.05308	0.568474	7.05309	-0.123793	3.33617	-0.319634	1.44582	-0.718245	1.44599	0.003099
7.05714	0.567409	7.05714	-0.124009	3.33809	-0.321307	1.44666	-0.717242	1.44683	0.00249
7.06121	0.567939	7.06121	-0.123276	3.34001	-0.320016	1.44749	-0.717399	1.44766	0.001999
7.06527	0.569341	7.06527	-0.122653	3.34193	-0.318744	1.44832	-0.718212	1.44849	0.001701
7.06934	0.56924	7.06934	-0.123574	3.34385	-0.317655	1.44915	-0.719688	1.44933	0.000749
7.07339	0.568137	7.0734	-0.124588	3.34578	-0.316964	1.44999	-0.719905	1.45016	0.000108
7.07746	0.568078	7.07746	-0.123273	3.3477	-0.317582	1.45082	-0.719767	1.45099	-0.000648
7.08152	0.570486	7.08153	-0.121427	3.34962	-0.316147	1.45165	-0.719391	1.45182	-0.002459
7.08559	0.573115	7.08559	-0.122039	3.35154	-0.315095	1.45249	-0.720683	1.45266	-0.003433
7.08964	0.569838	7.08965	-0.123717	3.35346	-0.315055	1.45332	-0.721424	1.45349	-0.004236
7.09371	0.568434	7.09371	-0.123355	3.35539	-0.315685	1.45415	-0.720834	1.45432	-0.004642
7.09777	0.566302	7.09778	-0.12202	3.35731	-0.316081	1.45498	-0.721689	1.45516	-0.004192
7.10184	0.566427	7.10184	-0.120702	3.35923	-0.316882	1.45582	-0.722564	1.45599	-0.005137
7.1059	0.567731	7.1059	-0.120792	3.36115	-0.317768	1.45665	-0.722159	1.45682	-0.004917
7.10996	0.568335	7.10996	-0.122609	3.36307	-0.31829	1.45748	-0.722219	1.45765	-0.004377
7.11402	0.568557	7.11403	-0.123405	3.36499	-0.317885	1.45832	-0.722798	1.45849	-0.005163
7.11809	0.571156	7.11809	-0.123734	3.36692	-0.316984	1.45915	-0.723743	1.45932	-0.005534
7.12215	0.575107	7.12215	-0.125017	3.36884	-0.316264	1.45998	-0.723712	1.46015	-0.005491
7.12621	0.576611	7.12621	-0.125701	3.37076	-0.316033	1.46081	-0.724135	1.46099	-0.006519
7.13027	0.575951	7.13028	-0.126671	3.37268	-0.316108	1.46165	-0.72555	1.46182	-0.006693
7.13434	0.57613	7.13434	-0.127518	3.3746	-0.316062	1.46248	-0.726043	1.46265	-0.007401
7.1384	0.577747	7.1384	-0.127333	3.37652	-0.314958	1.46331	-0.725789	1.46349	-0.008303
7.14246	0.579135	7.14246	-0.125646	3.37845	-0.313424	1.46415	-0.72461	1.46432	-0.008508
7.14653	0.578607	7.14653	-0.121151	3.38037	-0.312942	1.46498	-0.723595	1.46515	-0.00802
7.15059	0.577063	7.15059	-0.122726	3.38229	-0.31397	1.46581	-0.72165	1.46598	-0.006742
7.15465	0.576196	7.15465	-0.121997	3.38421	-0.313982	1.46664	-0.720784	1.46682	-0.005507
7.15871	0.573934	7.15872	-0.121333	3.38613	-0.313055	1.46748	-0.723361	1.46765	-0.004577
7.16278	0.574077	7.16278	-0.118737	3.38806	-0.311122	1.46831	-0.723566	1.46848	-0.004609
7.16684	0.573242	7.16685	-0.116967	3.38998	-0.30974	1.46914	-0.72437	1.46932	-0.004584
7.17091	0.570897	7.17091	-0.117891	3.3919	-0.308071	1.46998	-0.723505	1.47015	-0.004903
7.17497	0.569919	7.17497	-0.117807	3.39382	-0.307103	1.47081	-0.722103	1.47098	-0.004625
7.17903	0.572911	7.17903	-0.116481	3.39574	-0.307416	1.47164	-0.721861	1.47182	-0.005522
7.18309	0.57407	7.1831	-0.115555	3.39766	-0.306645	1.47247	-0.721942	1.47265	-0.004385
7.18716	0.577697	7.18716	-0.113934	3.39959	-0.306287	1.47331	-0.721182	1.47348	-0.003246
7.19122	0.578757	7.19122	-0.113594	3.40151	-0.306448	1.47414	-0.721881	1.47431	-0.002966
7.19528	0.578328	7.19528	-0.112762	3.40343	-0.306511	1.47497	-0.722548	1.47515	-0.002419
7.19934	0.578676	7.19935	-0.1125	3.40535	-0.304466	1.47581	-0.722516	1.47598	-0.002778
7.20341	0.578643	7.20341	-0.114483	3.40727	-0.303241	1.47664	-0.72158	1.47681	-0.002766
7.20747	0.576391	7.20747	-0.115066	3.40919	-0.30271	1.47747	-0.720427	1.47765	-0.00247
7.21153	0.574603	7.21153	-0.115201	3.41112	-0.30247	1.4783	-0.720427	1.47848	-0.00266
7.21559	0.57674	7.2156	-0.116902	3.41304	-0.302018	1.47914	-0.720875	1.47931	-0.003033
7.21966	0.578633	7.21966	-0.118368	3.41496	-0.302332	1.47997	-0.720982	1.48015	-0.003244
7.22372	0.577923	7.22372	-0.119215	3.41688	-0.303105	1.4808	-0.720561	1.48098	-0.00289
7.22778	0.577622	7.22778	-0.118768	3.4188	-0.303263	1.48164	-0.720026	1.48181	-0.002218
7.23185	0.578152	7.23185	-0.11742	3.42073	-0.302062	1.48247	-0.719003	1.48264	-0.00122
7.23591	0.578667	7.23591	-0.117091	3.42265	-0.298922	1.4833	-0.717691	1.48348	-0.000417
7.23998	0.578444	7.23998	-0.119634	3.42457	-0.298964	1.48413	-0.718219	1.48431	0.000392
7.24403	0.578439	7.24404	-0.118504	3.42649	-0.298417	1.48497	-0.719213	1.48514	-2.2e-05
7.2481	0.574197	7.2481	-0.116088	3.42841	-0.297177	1.4858	-0.718138	1.48598	-0.000618
7.25216	0.574887	7.25217	-0.115251	3.43033	-0.296975	1.48663	-0.717936	1.48681	-0.000557
7.25623	0.573421	7.25622	-0.114453	3.43226	-0.296517	1.48747	-0.7182	1.48764	-0.000622
7.26028	0.572875	7.26029	-0.113095	3.43418	-0.297318	1.4883	-0.716766	1.48847	-0.002015
7.26435	0.574622	7.26435	-0.111936	3.4361	-0.298699	1.48913	-0.715628	1.48931	-0.002694
7.26841	0.577534	7.26842	-0.111442	3.43802	-0.299924	1.48996	-0.714941	1.49014	-0.002851
7.27248	0.579521	7.27248	-0.109787	3.43994	-0.298497	1.4908	-0.715434	1.49097	-0.001664
7.27653	0.57852	7.27654	-0.11228	3.44186	-0.298209	1.49163	-0.716496	1.49181	-0.000672
7.2806	0.580184	7.2806	-0.11448	3.44379	-0.298134	1.49246	-0.717047	1.49264	-0.000433
7.28466	0.581614	7.28467	-0.11517	3.44571	-0.297157	1.4933	-0.717918	1.49347	-0.001638
7.28873	0.584319	7.28873	-0.115175	3.44763	-0.295866	1.49413	-0.718736	1.4943	-0.002772
7.29279	0.585221	7.29279	-0.114843	3.44955	-0.295628	1.49496	-0.718824	1.49514	-0.001607
7.29685	0.584452	7.29685	-0.114246	3.45147	-0.296298	1.49579	-0.719659	1.49597	-0.001192
7.30091	0.584649	7.30092	-0.114177	3.45339	-0.297462	1.49663	-0.719638	1.4968	-0.001588
7.30498	0.586226	7.30498	-0.113371	3.45532	-0.29781	1.49746	-0.720202	1.49764	-0.001367
7.30904	0.586576	7.30904	-0.11238	3.45724	-0.298506	1.49829	-0.720492	1.49847	-0.001817
7.3131	0.586897	7.3131	-0.11127	3.45916	-0.296815	1.49913	-0.720872	1.4993	-0.001433
7.31717	0.587689	7.31717	-0.110461	3.46108	-0.294769	1.49996	-0.720577	1.50014	-0.000587
7.32123	0.585556	7.32123	-0.111327	3.463	-0.296221	1.50079	-0.721027	1.50097	0.000152
7.32529	0.583069	7.32529	-0.111628	3.46493	-0.294839	1.50162	-0.720989	1.5018	0.000668
7.32935	0.582016	7.32936	-0.109947	3.46685	-0.293653	1.50246	-0.721264	1.50263	0.001091
7.33342	0.581506	7.33342	-0.111992	3.46877	-0.292334	1.50329	-0.722486	1.50347	0.000674
7.33748	0.580076	7.33749	-0.111424	3.47069	-0.290849	1.50412	-0.723765	1.5043	0.001555
7.34154	0.579029	7.34154	-0.112422	3.47261	-0.290861	1.50496	-0.723195	1.50513	0.002623
7.3456	0.578564	7.34561	-0.113904	3.47453	-0.29083	1.50579	-0.723885	1.50597	0.003774
7.34967	0.581705	7.34967	-0.116154	3.47646	-0.29076	1.50662	-0.726558	1.5068	0.004738
7.35373	0.583391	7.35374	-0.118692	3.47838	-0.29066	1.50745	-0.728715	1.50763	0.003733
7.3578	0.584266	7.3578	-0.119387	3.4803	-0.290555	1.50829	-0.729296	1.50846	0.002796
7.36186	0.586466	7.36186	-0.116804	3.48222	-0.290489	1.50912	-0.731022	1.5093	0.003918
7.36592	0.589672	7.36592	-0.115082	3.48414	-0.290981	1.50995	-0.731947	1.51013	0.004237
7.36998	0.592126	7.36999	-0.1146	3.48606	-0.290957	1.51079	-0.732292	1.51096	0.004566
7.37405	0.591189	7.37405	-0.113841	3.48799	-0.289365	1.51162	-0.733267	1.5118	0.004794
7.3781	0.587079	7.37811	-0.113615	3.48991	-0.29021	1.51245	-0.732933	1.51263	0.004397
7.38217	0.588467	7.38217	-0.112328	3.49183	-0.288943	1.51328	-0.732364	1.51346	0.004604
7.38623	0.590344	7.38624	-0.111942	3.49375	-0.286798	1.51412	-0.731754	1.51429	0.006102
7.3903	0.589946	7.3903	-0.113718	3.49567	-0.285218	1.51495	-0.730902	1.51513	0.006745
7.39436	0.588284	7.39436	-0.114288	3.4976	-0.285165	1.51578	-0.730922	1.51596	0.005411
7.39842	0.588269	7.39842	-0.115722	3.49952	-0.283937	1.51662	-0.730324	1.51679	0.005365
7.40249	0.586151	7.40249	-0.117714	3.50144	-0.283068	1.51745	-0.730417	1.51763	0.005969
7.40655	0.588224	7.40655	-0.118403	3.50336	-0.282844	1.51828	-0.730592	1.51846	0.005782
7.41061	0.58802	7.41061	-0.119867	3.50528	-0.28096	1.51911	-0.730857	1.51929	0.00507
7.41467	0.586533	7.41468	-0.120511	3.5072	-0.278999	1.51995	-0.731264	1.52013	0.004654
7.41874	0.585827	7.41874	-0.121595	3.50913	-0.277374	1.52078	-0.731083	1.52096	0.003564
7.4228	0.585782	7.42281	-0.123745	3.51105	-0.276084	1.52161	-0.731635	1.52179	0.003263
7.42687	0.585448	7.42686	-0.122909	3.51297	-0.274966	1.52245	-0.731519	1.52262	0.001858
7.43092	0.5852	7.43093	-0.1221	3.51489	-0.274379	1.52328	-0.730864	1.52346	0.00175
7.43499	0.584527	7.43499	-0.12233	3.51681	-0.273133	1.52411	-0.730568	1.52429	0.001446
7.43905	0.58517	7.43906	-0.118563	3.51873	-0.272232	1.52494	-0.730038	1.52512	3.3e-05
7.44311	0.585312	7.44311	-0.116428	3.52066	-0.272449	1.52578	-0.732246	1.52596	-0.000167
7.44717	0.584926	7.44718	-0.113727	3.52258	-0.272958	1.52661	-0.731805	1.52679	0.000755
7.45124	0.584337	7.45124	-0.110463	3.5245	-0.273478	1.52744	-0.730076	1.52762	-0.000436
7.4553	0.584313	7.45531	-0.11034	3.52642	-0.274474	1.52828	-0.729428	1.52845	0.00134
7.45937	0.58546	7.45937	-0.109774	3.52834	-0.275799	1.52911	-0.729943	1.52929	0.00188
7.46342	0.587347	7.46343	-0.110371	3.53026	-0.276506	1.52994	-0.729681	1.53012	0.001653
7.46749	0.58918	7.46749	-0.110807	3.53219	-0.276042	1.53077	-0.728477	1.53095	0.000255
7.47155	0.589648	7.47156	-0.11128	3.53411	-0.274954	1.53161	-0.728107	1.53179	-0.000483
7.47562	0.589207	7.47562	-0.113635	3.53603	-0.27422	1.53244	-0.727027	1.53262	-0.000955
7.47968	0.590047	7.47968	-0.115513	3.53795	-0.274942	1.53327	-0.727234	1.53345	-0.000785
7.48374	0.591388	7.48374	-0.114235	3.53987	-0.27464	1.53411	-0.727409	1.53429	-0.000419
7.48781	0.591505	7.48781	-0.110561	3.5418	-0.274617	1.53494	-0.727645	1.53512	-0.000329
7.49187	0.59032	7.49187	-0.109363	3.54372	-0.273818	1.53577	-0.728139	1.53595	-0.000277
7.49593	0.5901	7.49593	-0.109546	3.54564	-0.271656	1.5366	-0.727658	1.53679	-3.6e-05
7.49999	0.588272	7.5	-0.107121	3.54756	-0.271047	1.53744	-0.727399	1.53762	-0.001109
7.50406	0.587941	7.50406	-0.105735	3.54948	-0.27038	1.53827	-0.727293	1.53845	-0.002907
7.50812	0.587461	7.50812	-0.106208	3.5514	-0.270145	1.5391	-0.726567	1.53928	-0.0032
7.51218	0.586689	7.51218	-0.108664	3.55333	-0.270487	1.53994	-0.726868	1.54012	-0.002194
7.51624	0.585897	7.51625	-0.111203	3.55525	-0.270555	1.54077	-0.726675	1.54095	-0.001052
7.52031	0.585212	7.52031	-0.110647	3.55717	-0.269443	1.5416	-0.72682	1.54178	0.000395
7.52437	0.584819	7.52438	-0.112036	3.55909	-0.268218	1.54243	-0.726272	1.54262	0.001378
7.52843	0.586251	7.52843	-0.114201	3.56101	-0.267109	1.54327	-0.726641	1.54345	0.00212
7.53249	0.588382	7.5325	-0.115675	3.56293	-0.266026	1.5441	-0.72852	1.54428	0.002747
7.53656	0.58876	7.53656	-0.116064	3.56486	-0.263526	1.54493	-0.72892	1.54512	0.002511
7.54062	0.588581	7.54063	-0.115802	3.56678	-0.262026	1.54577	-0.729014	1.54595	0.00229
7.54469	0.589171	7.54469	-0.115943	3.5687	-0.261203	1.5466	-0.727938	1.54678	0.00167
7.54874	0.590825	7.54875	-0.116767	3.57062	-0.260589	1.54743	-0.728406	1.54761	0.001317
7.55281	0.592302	7.55281	-0.116031	3.57254	-0.260501	1.54826	-0.729389	1.54845	0.001697
7.55687	0.591145	7.55688	-0.113466	3.57447	-0.260778	1.5491	-0.729574	1.54928	0.000798
7.56094	0.592296	7.56094	-0.112975	3.57639	-0.261295	1.54993	-0.729091	1.55011	-7.7e-05
7.56499	0.592513	7.565	-0.111157	3.57831	-0.261761	1.55076	-0.728659	1.55095	0.000111
7.56906	0.593566	7.56906	-0.10878	3.58023	-0.261283	1.5516	-0.729136	1.55178	0.001819
7.57313	0.593964	7.57313	-0.106874	3.58215	-0.261878	1.55243	-0.729056	1.55261	0.002869
7.57719	0.593845	7.57719	-0.105656	3.58407	-0.262152	1.55326	-0.728682	1.55344	0.003534
7.58125	0.593274	7.58125	-0.105222	3.586	-0.262344	1.55409	-0.728451	1.55428	0.003362
7.58531	0.592242	7.58532	-0.106801	3.58792	-0.263148	1.55493	-0.729004	1.55511	0.002792
7.58938	0.592303	7.58938	-0.106521	3.58984	-0.263741	1.55576	-0.729409	1.55594	0.001183
7.59344	0.592633	7.59345	-0.108641	3.59176	-0.263842	1.55659	-0.729654	1.55678	0.000213
7.5975	0.595273	7.5975	-0.111953	3.59368	-0.264336	1.55743	-0.729526	1.55761	-0.000549
7.60156	0.59556	7.60157	-0.11356	3.5956	-0.265735	1.55826	-0.730212	1.55844	4e-06
7.60563	0.594556	7.60563	-0.11354	3.59753	-0.267253	1.55909	-0.73074	1.55927	0.000586
7.60969	0.594726	7.6097	-0.114115	3.59945	-0.268375	1.55992	-0.730485	1.56011	-0.00037
7.61375	0.596453	7.61375	-0.116228	3.60137	-0.268985	1.56076	-0.731382	1.56094	-0.001073
7.61781	0.597062	7.61782	-0.116911	3.60329	-0.268933	1.56159	-0.731209	1.56177	-0.002708
7.62188	0.597333	7.62188	-0.118405	3.60521	-0.267584	1.56242	-0.730831	1.56261	-0.0043
7.62594	0.597897	7.62595	-0.117801	3.60713	-0.267519	1.56325	-0.730544	1.56344	-0.005251
7.63	0.598222	7.63	-0.115891	3.60906	-0.267377	1.56409	-0.730341	1.56427	-0.004163
7.63406	0.599179	7.63407	-0.113917	3.61098	-0.266526	1.56492	-0.729689	1.5651	-0.002997
7.63813	0.598557	7.63813	-0.11222	3.6129	-0.264414	1.56575	-0.729463	1.56594	-0.002785
7.64219	0.597423	7.6422	-0.11132	3.61482	-0.26398	1.56659	-0.728412	1.56677	-0.003043
7.64626	0.597213	7.64626	-0.111948	3.61674	-0.264367	1.56742	-0.727066	1.5676	-0.001784
7.65031	0.597122	7.65032	-0.10982	3.61867	-0.26466	1.56825	-0.725773	1.56844	-0.001846
7.65438	0.598806	7.65438	-0.106952	3.62059	-0.264053	1.56909	-0.725945	1.56927	-0.000914
7.65845	0.599514	7.65845	-0.106625	3.62251	-0.265599	1.56992	-0.725293	1.5701	0.000244
7.66251	0.599373	7.66251	-0.106401	3.62443	-0.266629	1.57075	-0.724604	1.57094	0.001191
7.66657	0.601172	7.66657	-0.107032	3.62635	-0.266389	1.57158	-0.723966	1.57177	0.001563
7.67063	0.602918	7.67064	-0.10788	3.62827	-0.265053	1.57242	-0.724193	1.5726	0.000212
7.6747	0.602946	7.6747	-0.107994	3.6302	-0.265035	1.57325	-0.723153	1.57343	0.000743
7.67876	0.601734	7.67876	-0.110403	3.63212	-0.265537	1.57408	-0.723668	1.57427	-0.00024
7.68282	0.600445	7.68282	-0.11032	3.63404	-0.267317	1.57491	-0.724237	1.5751	-0.000269
7.68688	0.601504	7.68689	-0.112047	3.63596	-0.268967	1.57575	-0.724978	1.57593	0.000165
7.69095	0.601865	7.69095	-0.114316	3.63788	-0.267743	1.57658	-0.724489	1.57677	0.002242
7.69501	0.602626	7.69501	-0.114821	3.6398	-0.267768	1.57741	-0.72348	1.5776	0.004132
7.69907	0.603639	7.69907	-0.114103	3.64173	-0.268513	1.57825	-0.723355	1.57843	0.005583
7.70313	0.604287	7.70314	-0.112556	3.64365	-0.269242	1.57908	-0.722888	1.57926	0.007029
7.7072	0.603953	7.7072	-0.110226	3.64557	-0.269381	1.57991	-0.723566	1.5801	0.007688
7.71126	0.602922	7.71127	-0.110774	3.64749	-0.269139	1.58074	-0.725207	1.58093	0.008658
7.71532	0.603172	7.71532	-0.111763	3.64941	-0.267836	1.58158	-0.724398	1.58176	0.009307
7.71938	0.603444	7.71939	-0.111178	3.65134	-0.266721	1.58241	-0.723923	1.5826	0.010247
7.72345	0.603136	7.72345	-0.109093	3.65326	-0.266307	1.58324	-0.724589	1.58343	0.011164
7.72751	0.601519	7.72752	-0.10814	3.65518	-0.265602	1.58408	-0.72433	1.58426	0.011094
7.73158	0.598795	7.73158	-0.10967	3.6571	-0.264865	1.58491	-0.724342	1.5851	0.010021
7.73563	0.596862	7.73564	-0.111709	3.65902	-0.264777	1.58574	-0.723772	1.58593	0.008485
7.7397	0.596056	7.7397	-0.11088	3.66094	-0.264975	1.58657	-0.723274	1.58676	0.00899
7.74377	0.59488	7.74377	-0.109974	3.66287	-0.263526	1.58741	-0.723913	1.5876	0.010331
7.74783	0.595795	7.74782	-0.110656	3.66479	-0.263104	1.58824	-0.724846	1.58843	0.010228
7.75189	0.59788	7.75189	-0.110669	3.66671	-0.261551	1.58907	-0.725791	1.58926	0.009127
7.75595	0.597063	7.75596	-0.110647	3.66863	-0.260167	1.58991	-0.725028	1.59009	0.007749
7.76002	0.601059	7.76002	-0.110078	3.67055	-0.260979	1.59074	-0.724159	1.59093	0.007401
7.76408	0.604289	7.76408	-0.108918	3.67247	-0.261355	1.59157	-0.724229	1.59176	0.007957
7.76814	0.605032	7.76814	-0.107594	3.6744	-0.261843	1.5924	-0.725504	1.59259	0.0078
7.7722	0.60533	7.77221	-0.106321	3.67632	-0.262375	1.59324	-0.726759	1.59343	0.00788
7.77627	0.605245	7.77627	-0.107271	3.67824	-0.262744	1.59407	-0.727784	1.59426	0.007566
7.78033	0.604394	7.78033	-0.110143	3.68016	-0.262031	1.5949	-0.728143	1.59509	0.007873
7.78439	0.605528	7.78439	-0.109346	3.68208	-0.261756	1.59574	-0.728342	1.59592	0.00855
7.78845	0.603881	7.78846	-0.109558	3.684	-0.262182	1.59657	-0.727705	1.59676	0.008993
7.79252	0.60374	7.79252	-0.109792	3.68593	-0.262592	1.5974	-0.727922	1.59759	0.008362
7.79658	0.605981	7.79659	-0.109975	3.68785	-0.261235	1.59823	-0.729305	1.59842	0.006931
7.80064	0.608472	7.80064	-0.111426	3.68977	-0.262788	1.59907	-0.730873	1.59926	0.006646
7.8047	0.6089	7.80471	-0.112145	3.69169	-0.263514	1.5999	-0.731121	1.60009	0.006383
7.80877	0.60797	7.80877	-0.108605	3.69361	-0.264141	1.60073	-0.730438	1.60092	0.005953
7.81283	0.609477	7.81283	-0.109963	3.69554	-0.265478	1.60156	-0.729931	1.60176	0.005041
7.81689	0.609438	7.81689	-0.109929	3.69746	-0.26591	1.6024	-0.730545	1.60259	0.004269
7.82096	0.609406	7.82096	-0.109285	3.69938	-0.267319	1.60323	-0.731028	1.60342	0.004793
7.82502	0.609596	7.82502	-0.108677	3.7013	-0.26735	1.60406	-0.730975	1.60425	0.005373
7.82909	0.609474	7.82909	-0.108051	3.70322	-0.265725	1.6049	-0.732014	1.60509	0.00572
7.83315	0.609487	7.83315	-0.107128	3.70514	-0.265566	1.60573	-0.732421	1.60592	0.005698
7.83721	0.610282	7.83721	-0.104833	3.70707	-0.26614	1.60656	-0.732612	1.60675	0.005013
7.84127	0.608937	7.84128	-0.10375	3.70899	-0.267139	1.6074	-0.731819	1.60759	0.004121
7.84534	0.609665	7.84534	-0.103203	3.71091	-0.268397	1.60823	-0.731216	1.60842	0.00341
7.8494	0.611534	7.8494	-0.104217	3.71283	-0.26979	1.60906	-0.732155	1.60925	0.002574
7.85346	0.612046	7.85346	-0.105802	3.71475	-0.268241	1.60989	-0.731971	1.61008	0.002555
7.85752	0.611082	7.85753	-0.106261	3.71667	-0.267963	1.61073	-0.733041	1.61092	0.003284
7.86159	0.609849	7.86159	-0.106054	3.7186	-0.268167	1.61156	-0.734007	1.61175	0.002866
7.86565	0.610007	7.86565	-0.108041	3.72052	-0.266646	1.61239	-0.734469	1.61258	0.002063
7.86971	0.611765	7.86971	-0.110824	3.72244	-0.265716	1.61322	-0.73451	1.61342	0.002097
7.87377	0.610475	7.87378	-0.109081	3.72436	-0.26488	1.61406	-0.734415	1.61425	0.002268
7.87784	0.610017	7.87784	-0.109915	3.72628	-0.264029	1.61489	-0.73468	1.61508	0.002188
7.8819	0.609396	7.8819	-0.110129	3.72821	-0.263208	1.61572	-0.734633	1.61591	0.001726
7.88596	0.611175	7.88596	-0.109754	3.73013	-0.263318	1.61656	-0.733032	1.61675	0.001808
7.89002	0.612417	7.89003	-0.109966	3.73205	-0.264853	1.61739	-0.732293	1.61758	0.001014
7.89409	0.612196	7.89409	-0.110843	3.73397	-0.26594	1.61822	-0.731634	1.61841	0.001109
7.89815	0.611707	7.89816	-0.110847	3.73589	-0.266	1.61905	-0.730102	1.61925	0.001056
7.90221	0.61122	7.90221	-0.110683	3.73781	-0.265014	1.61989	-0.728528	1.62008	0.000721
7.90628	0.612549	7.90628	-0.112476	3.73974	-0.26572	1.62072	-0.728457	1.62091	-9.8e-05
7.91034	0.611698	7.91034	-0.11321	3.74166	-0.264981	1.62155	-0.729033	1.62174	-0.000175
7.91441	0.612045	7.91441	-0.11264	3.74358	-0.264097	1.62239	-0.729304	1.62258	0.00056
7.91847	0.613474	7.91846	-0.111302	3.7455	-0.264706	1.62322	-0.728109	1.62341	-7e-06
7.92253	0.613593	7.92253	-0.109499	3.74742	-0.264141	1.62405	-0.727055	1.62424	-0.000643
7.92659	0.61319	7.9266	-0.107835	3.74934	-0.263596	1.62488	-0.725809	1.62508	-0.001151
7.93066	0.614724	7.93066	-0.108502	3.75127	-0.263836	1.62572	-0.724295	1.62591	-0.001162
7.93471	0.615614	7.93472	-0.106609	3.75319	-0.265062	1.62655	-0.72375	1.62674	-0.000782
7.93878	0.61752	7.93878	-0.105956	3.75511	-0.266522	1.62738	-0.723897	1.62758	0.000232
7.94284	0.617189	7.94285	-0.104552	3.75703	-0.265775	1.62822	-0.724157	1.62841	0.001585
7.94691	0.617535	7.94691	-0.105211	3.75895	-0.265173	1.62905	-0.724082	1.62924	0.001448
7.95097	0.619151	7.95097	-0.105974	3.76088	-0.265191	1.62988	-0.722551	1.63007	0.0017
7.95503	0.620584	7.95503	-0.105206	3.7628	-0.265014	1.63071	-0.722426	1.63091	0.00218
7.95909	0.620458	7.9591	-0.104419	3.76472	-0.265362	1.63155	-0.722384	1.63174	0.001163
7.96316	0.619339	7.96316	-0.103756	3.76664	-0.265601	1.63238	-0.723174	1.63257	0.001047
7.96722	0.619734	7.96722	-0.105711	3.76856	-0.264947	1.63321	-0.72295	1.63341	0.001685
7.97128	0.61827	7.97128	-0.105894	3.77048	-0.262214	1.63405	-0.723051	1.63424	0.002509
7.97534	0.618989	7.97535	-0.10675	3.77241	-0.26221	1.63488	-0.721366	1.63507	0.003138
7.97941	0.619628	7.97941	-0.108608	3.77433	-0.262065	1.63571	-0.719749	1.6359	0.003618
7.98347	0.620285	7.98347	-0.110519	3.77625	-0.262459	1.63654	-0.719126	1.63674	0.00417
7.98753	0.622122	7.98753	-0.111146	3.77817	-0.263696	1.63738	-0.719369	1.63757	0.004306
7.9916	0.624497	7.9916	-0.109575	3.78009	-0.262113	1.63821	-0.719834	1.6384	0.004011
7.99566	0.624661	7.99566	-0.105952	3.78201	-0.260641	1.63904	-0.719668	1.63924	0.004001
7.99972	0.626678	7.99972	-0.106205	3.78394	-0.260194	1.63988	-0.719615	1.64007	0.004293
8.00378	0.625887	8.00378	-0.106267	3.78586	-0.26067	1.64071	-0.720031	1.6409	0.004594
8.00785	0.625999	8.00785	-0.105189	3.78778	-0.260681	1.64154	-0.72095	1.64174	0.00481
8.01191	0.626185	8.01192	-0.103544	3.7897	-0.260909	1.64237	-0.720628	1.64257	0.005528
8.01598	0.626359	8.01598	-0.101414	3.79162	-0.259662	1.64321	-0.719821	1.6434	0.005989
8.02004	0.626456	8.02004	-0.100044	3.79354	-0.258213	1.64404	-0.720327	1.64423	0.005949
8.0241	0.6262	8.0241	-0.103515	3.79547	-0.258426	1.64487	-0.720732	1.64507	0.005891
8.02816	0.625403	8.02817	-0.104527	3.79739	-0.254871	1.64571	-0.720576	1.6459	0.005299
8.03223	0.624857	8.03223	-0.103663	3.79931	-0.2551	1.64654	-0.720855	1.64673	0.004119
8.03628	0.623289	8.03629	-0.105358	3.80123	-0.255872	1.64737	-0.720506	1.64757	0.002929
8.04035	0.623161	8.04035	-0.107094	3.80315	-0.255576	1.6482	-0.719821	1.6484	0.002487
8.04441	0.624188	8.04442	-0.108193	3.80508	-0.256519	1.64904	-0.719903	1.64923	0.001751
8.04848	0.62498	8.04848	-0.108662	3.807	-0.257908	1.64987	-0.719844	1.65007	0.002403
8.05254	0.626058	8.05254	-0.108575	3.80892	-0.258314	1.6507	-0.719911	1.6509	0.00372
8.0566	0.628508	8.0566	-0.109305	3.81084	-0.257985	1.65154	-0.719407	1.65173	0.00354
8.06066	0.629643	8.06067	-0.107641	3.81276	-0.258757	1.65237	-0.718787	1.65257	0.003862
8.06473	0.633507	8.06473	-0.107802	3.81468	-0.260456	1.6532	-0.718152	1.6534	0.004376
8.06879	0.633692	8.06879	-0.107255	3.81661	-0.260664	1.65403	-0.718303	1.65423	0.003751
8.07285	0.632717	8.07285	-0.10809	3.81853	-0.25941	1.65487	-0.718281	1.65506	0.003138
8.07692	0.634622	8.07692	-0.109509	3.82045	-0.258124	1.6557	-0.719477	1.6559	0.002958
8.08098	0.635585	8.08098	-0.1109	3.82237	-0.25846	1.65653	-0.720357	1.65673	0.003007
8.08504	0.634674	8.08504	-0.113635	3.82429	-0.260137	1.65737	-0.719537	1.65756	0.001894
8.0891	0.635615	8.0891	-0.116421	3.82621	-0.262243	1.6582	-0.718845	1.6584	0.000416
8.09317	0.633076	8.09317	-0.115097	3.82814	-0.263905	1.65903	-0.719305	1.65923	0.0004
8.09723	0.63392	8.09724	-0.115174	3.83006	-0.265347	1.65986	-0.720217	1.66006	0.00014
8.1013	0.632839	8.1013	-0.113916	3.83198	-0.265456	1.6607	-0.720204	1.66089	-0.000679
8.10535	0.63231	8.10536	-0.113024	3.8339	-0.265243	1.66153	-0.71988	1.66173	-0.001494
8.10942	0.63285	8.10942	-0.111328	3.83582	-0.265168	1.66236	-0.717891	1.66256	-0.001498
8.11348	0.6323	8.11349	-0.107977	3.83775	-0.265295	1.6632	-0.717181	1.66339	-0.002116
[truncated: 28,017 more rows]

## Sheet: Fig 2B
Wavelength (nm)	WT	p.Ser559Ala	p.Arg243Cys	p.Arg647Gln
260	-0.238162	-0.280879	0.257627	-0.674496
259	-0.3845	-0.212602	0.159694	-0.736896
258	-0.343308	-0.168192	0.0526319	-0.591759
257	-0.338635	-0.164684	0.172756	-0.617758
256	-0.221361	-0.229904	0.184288	-0.701677
255	-0.230598	-0.116855	0.244799	-0.738842
254	-0.473085	-0.295874	0.334396	-0.743662
253	-0.401835	-0.430769	0.21214	-0.759241
252	-0.399971	-0.23825	0.0208459	-0.703073
251	-0.398676	-0.448577	0.0131235	-0.779969
250	-0.340923	-0.495618	0.0813991	-0.79309
249	-0.445398	-0.303784	-0.0383637	-0.889217
248	-0.676175	-0.379652	0.080786	-1.0012
247	-0.984432	-0.613671	-0.152253	-1.20279
246	-0.928775	-0.908027	-0.0148306	-1.55335
245	-1.30667	-1.24932	-0.381849	-2.01268
244	-1.68326	-1.30147	-0.448876	-2.45168
243	-1.83675	-1.49584	-0.59194	-2.48898
242	-2.37154	-2.03718	-0.706809	-3.17616
241	-2.66368	-2.28014	-1.03533	-3.42663
240	-3.23807	-2.55559	-1.2163	-4.0418
239	-3.60581	-3.129	-1.50163	-4.68328
238	-4.27991	-3.68816	-1.79341	-5.5487
237	-5.12044	-4.34487	-2.06885	-6.47529
236	-5.96543	-5.0876	-2.45398	-7.55114
235	-6.91985	-5.74862	-3.11544	-8.37962
234	-7.92368	-6.74573	-3.56674	-9.85048
233	-9.34162	-7.89352	-4.33354	-11.3916
232	-10.8406	-9.34673	-5.19233	-13.7013
231	-13.1036	-11.2006	-6.21016	-16.2742
230	-15.7635	-13.3061	-7.40096	-19.5567
229	-19.3623	-15.7661	-8.99158	-23.5001
228	-23.0451	-18.3661	-9.77592	-27.3919
227	-26.5516	-21.0721	-11.12	-31.4324
226	-29.8575	-24.4754	-12.375	-35.8005
225	-33.6053	-26.7769	-13.6408	-40.3362
224	-36.5488	-29.0896	-14.6189	-43.8061
223	-39.7681	-31.293	-15.6823	-47.3304
222	-41.8118	-33.4447	-16.2563	-50.7081
221	-44.0497	-35.0025	-17.4233	-51.6154
220	-45.3266	-35.8041	-18.039	-54.4551
219	-47.1121	-37.0526	-18.2231	-56.5079
218	-47.2514	-37.7101	-18.5284	-58.0379
217	-48.6193	-38.0507	-18.7841	-57.0889
216	-46.7452	-37.5502	-19.0644	-56.6251
215	-46.2597	-36.9125	-18.6426	-57.9092
214	-44.5968	-37.1083	-17.9235	-53.9309
213	-42.8772	-35.256	-18.2803	-54.9419
212	-39.492	-33.2492	-17.3744	-51.7599
211	-36.0957	-29.9829	-16.3702	-50.9878
210	-29.1295	-30.4844	-16.5236	-45.7326
209	-26.374	-23.1156	-13.7948	-45.4689
208	-10.942	-13.7719	-12.7529	-33.9848

## Sheet: Fig 2C 
Temperature (oC)	WT	p.Ser559Ala	p.Arg243Cys	p.Arg647Gln
4	-113.247	-88.8683	-45.1205	-129.553
5	-113.517	-88.2663	-45.0291	-130.844
6	-112.596	-87.9477	-45.3664	-127.236
7	-110.917	-87.0534	-45.5967	-130.355
8	-111.779	-87.1422	-44.6582	-128.465
9	-112.58	-84.6848	-44.4869	-128.452
10	-110.328	-86.042	-44.3716	-127.734
11	-111.1	-85.6088	-43.8759	-126.9
12	-109.706	-85.4498	-43.8241	-124.886
13	-110.869	-84.7123	-43.9387	-127.328
14	-110.689	-85.4643	-43.393	-129.366
15	-110.742	-84.8779	-43.2224	-129.668
16	-110.348	-86.4574	-43.3434	-128.339
17	-109.76	-86.9001	-43.9392	-127.329
18	-111.622	-86.2996	-44.0469	-127.484
19	-109.873	-84.8835	-43.6515	-128.31
20	-109.027	-84.8388	-43.4675	-126.124
21	-107.656	-84.9124	-43.2803	-126.217
22	-107.724	-84.6088	-42.482	-123.532
23	-107.03	-83.926	-43.142	-124.332
24	-107.083	-84.1147	-42.3888	-123.543
25	-105.259	-85.0814	-41.9944	-122.922
26	-106.287	-84.0376	-42.3854	-124.664
27	-107.716	-84.0212	-42.0465	-126.075
28	-105.949	-84.074	-41.9772	-127.006
29	-107.594	-84.3687	-42.2607	-126.601
30	-107.941	-83.9414	-42.5497	-126.048
31	-109.081	-84.8464	-42.7711	-124.497
32	-107.128	-84.4769	-41.9725	-123.562
33	-109.164	-83.8466	-41.6778	-123.882
34	-107.809	-85.3812	-43.0255	-120.534
35	-108.772	-83.4058	-41.9535	-120.319
36	-108.307	-84.4469	-41.0101	-122.46
37	-108.695	-84.4199	-42.2587	-121.141
38	-107.991	-83.1581	-42.095	-125.035
39	-108.532	-84.9294	-42.1511	-126.555
40	-108.717	-84.5471	-42.0966	-126.345
41	-108.703	-82.6246	-43.446	-123.688
42	-108.997	-84.3374	-42.4787	-125.669
43	-109.096	-83.7429	-41.7534	-121.187
44	-105.957	-83.2294	-42.0606	-116.865
45	-103.48	-82.087	-41.7239	-113.858
46	-101.929	-81.0078	-42.108	-109.508
47	-98.9367	-80.2034	-41.5008	-107.224
48	-98.501	-76.8938	-40.1008	-104.366
49	-96.9425	-75.0056	-38.9043	-105.424
50	-95.4713	-74.7673	-39.7105	-104.947
51	-95.6676	-74.7863	-37.8808	-111.999
52	-99.4371	-74.6316	-39.1359	-109.306
53	-102.146	-78.277	-39.2113	-109.851
54	-100.043	-75.3078	-40.6381	-113.554
55	-100.44	-78.1234	-40.4456	-117.803
56	-103.615	-80.0521	-40.1417	-116.613
57	-101.652	-78.9935	-40.5931	-117.621
58	-102.835	-81.4679	-39.9951	-118.98
59	-101.923	-76.9814	-39.3651	-112.838
60	-101.099	-70.6041	-37.5021	-106.703
61	-95.5477	-65.4755	-36.5652	-96.2108
62	-86.391	-63.2274	-33.3217	-88.7722
63	-79.3228	-53.5294	-30.55	-82.5755
64	-65.3696	-43.8782	-28.9667	-71.2996
65	-57.6729	-37.9636	-27.558	-63.8638
66	-53.0836	-33.9864	-25.8028	-61.5819
67	-42.4681	-33.7212	-24.7	-51.7597
68	-41.076	-28.7539	-24.1918	-55.7688
69	-40.3649	-28.9193	-22.5513	-55.5793
70	-39.7731	-27.1777	-20.3647	-48.5209
71	-36.0946	-27.0011	-18.8098	-49.9419
72	-38.298	-24.1335	-19.7836	-54.0568
73	-37.3642	-25.6977	-18.7449	-47.6068
74	-39.463	-20.3036	-17.6095	-41.8169
75	-32.0512	-25.1017	-16.1352	-42.5839
76	-35.0364	-21.1876	-15.4461	-40.7858
77	-37.5388	-21.5771	-15.8707	-42.1789
78	-37.393	-24.2012	-15.1054	-46.8775
79	-35.8701	-22.9262	-16.2555	-48.0914
80	-37.6593	-24.5518	-15.8698	-51.8162
81	-38.313	-25.5772	-14.9098	-49.9307
82	-36.9475	-23.9378	-15.0136	-48.4921
83	-37.4216	-22.019	-15.0577	-47.3814
84	-37.0852	-22.4078	-13.94	-45.7067
85	-37.1598	-19.6208	-12.8932	-45.4033
86	-38.0876	-20.9337	-13.3959	-39.4382
87	-37.8341	-21.6611	-11.9421	-42.3096
88	-38.1451	-18.0474	-12.699	-42.9477
89	-38.5549	-18.9571	-11.8155	-34.7583
90	-37.8064	-15.7253	-10.7697	-35.4699
91	-37.7679	-18.9973	-10.7932	-30.9065
92	-39.0264	-15.8557	-11.1269	-30.1129
93	-36.5231	-17.3464	-12.018	-28.903
94	-34.9385	-18.1755	-11.9015	-30.8822
95	-34.144	-20.9147	-11.6056	-30.5238

## Sheet: Fig 2E
WT	p.Arg243Cys	p.Ile412Arg	p.Arg647Gln
9.145	4.2	4.06	6.75
5.07	4.85	4.29	3.72
8.35	10.3	6.35	4.58
	6.74	5.18	5.14

## Sheet: Fig 3A
WT	p.Arg243Cys	p.Ile412Arg	p.Arg647Gln
100	100	100	100
100	66.1194	19.4278	135.398
100	60.6159	56.6166	53.1399
100	34.8243	9.8997	34.439
100	29.4643	14.8451	113.939
100	86.2904	10.8855	37.2251
100	696.272	15.0598	796.59
100	162.917	59.6754	563.506
100	14.5298	2.96775	8.77609
100	12.6887	0.295319	39.1944
100	29.0338	4.46296	193.149
100	41.6182	9.58197	103.63

## Sheet: Fig 3B
WT	Catalytic domain	ß-propeller
100	15.9145	18.6137
100	41.6361	114.844
100	3.04222	32.15
100	12.1998	26.1927
100	0.691701	21.8552
100	39.0889	113.104
100	37.1142	13.2863
100	2.92272	15.5306
100	0.262048	10.996
100	9.64036	50.749
100	8.88249	13.8808

## Sheet: Fig 3C
WT	p.Ser559Ala	WT + Inhibitor 8
100	46.2213	49.0814
100	49.8501	42.4289
100	18.2628	15.8585
100	63.3439	23.7151
100	11.9432	32.3071
100	274.68	24.0198
100	100.121	218.41
100	43.2164	48.1069
100	94.6251	33.8079
100	102.596	41.4458
100	70.6195	37.5698

[truncated: 6 more sheets: Fig 4C, Fig 4D, Fig S1B, Fig S2, Fig S4, Fig S5]
